# Supplementary material for: A QM-AI Approach for the Acceleration of Accurate Assessments of Halogen‑π Interactions by Training Neural Networks
Source: J Chem Inf Model. 2025 Nov 25;65(24):13132–44. doi: 10.1021/acs.jcim.5c02136 (PMC12728935; doi:10.1021/acs.jcim.5c02136)
Supplement: Supplementary file 2 [file ci5c02136_si_002.xlsx]

## Sheet: random data set energies
	File_name	True Energy	Predicted Energy	Difference
	random_geometry_Br_00001	-3.80806	-4.34321	0.53515
	random_geometry_Br_00002	-5.07687	-5.01875	-0.05813
	random_geometry_Br_00003	-3.8098	-3.81714	0.00734
	random_geometry_Br_00004	-2.69282	-2.44284	-0.24999
	random_geometry_Br_00005	-2.66541	-2.85304	0.18762
	random_geometry_Br_00006	-1.58917	-1.59973	0.01056
	random_geometry_Br_00007	-2.93312	-3.05089	0.11777
	random_geometry_Br_00008	-11.0402	-10.7208	-0.31933
	random_geometry_Br_00009	-0.82499	-0.81209	-0.01291
	random_geometry_Br_00010	-3.67882	-3.55068	-0.12814
	random_geometry_Br_00011	-1.03551	-0.97487	-0.06063
	random_geometry_Br_00012	-1.66411	-1.73709	0.07298
	random_geometry_Br_00014	-11.1061	-6.8289	-4.2772
	random_geometry_Br_00015	-2.32123	-2.0963	-0.22493
	random_geometry_Br_00016	-1.25125	-1.12316	-0.12809
	random_geometry_Br_00017	-1.77148	-1.80522	0.03373
	random_geometry_Br_00018	-7.75355	-6.97749	-0.77606
	random_geometry_Br_00019	-5.54478	-5.17539	-0.36939
	random_geometry_Br_00021	-6.40891	-6.89538	0.48647
	random_geometry_Br_00022	-5.66892	-5.32312	-0.3458
	random_geometry_Br_00024	-3.96643	-4.32246	0.35603
	random_geometry_Br_00026	-7.41921	-7.26681	-0.1524
	random_geometry_Br_00027	-1.78741	-1.86061	0.0732
	random_geometry_Br_00028	-2.59711	-2.57902	-0.01808
	random_geometry_Br_00029	-5.04283	-5.11348	0.07065
	random_geometry_Br_00030	-4.08493	-4.12445	0.03952
	random_geometry_Br_00032	-3.82636	-3.83137	0.00502
	random_geometry_Br_00033	-3.66841	-3.73948	0.07106
	random_geometry_Br_00034	-0.47536	-0.3409	-0.13446
	random_geometry_Br_00035	-5.81156	-5.7661	-0.04545
	random_geometry_Br_00037	-1.17105	-1.25438	0.08334
	random_geometry_Br_00038	-5.32724	-5.57321	0.24597
	random_geometry_Br_00039	-0.92089	-0.82808	-0.09281
	random_geometry_Br_00040	-10.5521	-10.3525	-0.19963
	random_geometry_Br_00042	-2.18879	-2.15666	-0.03213
	random_geometry_Br_00043	-1.87077	-1.90553	0.03476
	random_geometry_Br_00044	-0.48536	-0.41701	-0.06835
	random_geometry_Br_00046	-11.5948	-14.0903	2.49554
	random_geometry_Br_00047	4.70554	0.45282	4.25272
	random_geometry_Br_00048	-5.0123	-4.90272	-0.10958
	random_geometry_Br_00049	-3.02043	-3.03098	0.01055
	random_geometry_Br_00050	-0.82541	-0.7983	-0.02711
	random_geometry_Br_00051	-4.6908	-4.80212	0.11132
	random_geometry_Br_00052	-3.17579	-3.24963	0.07384
	random_geometry_Br_00053	-4.21993	-5.15567	0.93574
	random_geometry_Br_00055	-0.7168	-0.72025	0.00344
	random_geometry_Br_00056	-1.28481	-1.23132	-0.0535
	random_geometry_Br_00057	-6.3216	-6.34225	0.02065
	random_geometry_Br_00058	-2.87496	-2.83995	-0.03502
	random_geometry_Br_00059	-1.21192	-1.17604	-0.03587
	random_geometry_Br_00060	-0.75897	-0.81368	0.05471
	random_geometry_Br_00061	-0.75436	-0.73891	-0.01545
	random_geometry_Br_00062	-7.73078	-7.76413	0.03334
	random_geometry_Br_00063	-6.19048	-6.25265	0.06217
	random_geometry_Br_00064	-2.01442	-1.8887	-0.12572
	random_geometry_Br_00065	-4.8185	-5.02118	0.20269
	random_geometry_Br_00066	-4.78697	-4.68945	-0.09752
	random_geometry_Br_00067	-1.50383	-1.67915	0.17533
	random_geometry_Br_00068	-1.97907	-1.67369	-0.30538
	random_geometry_Br_00069	-4.46027	-4.43701	-0.02326
	random_geometry_Br_00070	-2.912	-2.8179	-0.0941
	random_geometry_Br_00071	-7.00215	-6.69751	-0.30464
	random_geometry_Br_00072	-0.77493	-3.28056	2.50563
	random_geometry_Br_00073	-0.92796	-0.82505	-0.10291
	random_geometry_Br_00074	-1.75647	-1.82907	0.0726
	random_geometry_Br_00075	-2.49927	-2.64524	0.14597
	random_geometry_Br_00076	-3.43157	-3.48623	0.05465
	random_geometry_Br_00077	-7.56253	-7.52031	-0.04221
	random_geometry_Br_00078	-6.04869	-5.75966	-0.28903
	random_geometry_Br_00079	-4.13175	-4.07863	-0.05311
	random_geometry_Br_00080	-4.31276	-4.21832	-0.09444
	random_geometry_Br_00081	-6.39582	-6.8855	0.48969
	random_geometry_Br_00082	-5.92149	-5.92947	0.00797
	random_geometry_Br_00085	-1.8427	-1.63393	-0.20877
	random_geometry_Br_00086	-1.46486	-1.43323	-0.03163
	random_geometry_Br_00087	-4.0187	-4.27037	0.25166
	random_geometry_Br_00088	-2.74703	-2.72846	-0.01858
	random_geometry_Br_00089	-4.06105	-3.97437	-0.08668
	random_geometry_Br_00091	-1.16031	-1.12942	-0.03089
	random_geometry_Br_00092	-6.44972	-9.68636	3.23664
	random_geometry_Br_00093	-1.25544	-1.37258	0.11713
	random_geometry_Br_00094	-9.38783	-8.40487	-0.98296
	random_geometry_Br_00095	-3.07729	-2.97654	-0.10075
	random_geometry_Br_00096	-2.69731	-2.51954	-0.17777
	random_geometry_Br_00097	-7.90748	-8.01319	0.10571
	random_geometry_Br_00098	-0.59596	-0.56926	-0.0267
	random_geometry_Br_00099	-1.04666	-1.01667	-0.03
	random_geometry_Br_00100	-3.996	-3.95158	-0.04443
	random_geometry_Br_00101	-3.59473	-3.55942	-0.0353
	random_geometry_Br_00102	-2.58382	-2.73409	0.15027
	random_geometry_Br_00103	-1.38998	-1.44564	0.05566
	random_geometry_Br_00104	-1.23087	-1.26023	0.02936
	random_geometry_Br_00105	-3.08138	-2.93955	-0.14183
	random_geometry_Br_00106	-1.85979	-1.73696	-0.12282
	random_geometry_Br_00107	-3.48956	-3.39444	-0.09512
	random_geometry_Br_00108	-5.50631	-5.55323	0.04692
	random_geometry_Br_00109	-2.52508	-2.32399	-0.20109
	random_geometry_Br_00110	-1.29396	-1.3291	0.03514
	random_geometry_Br_00111	-11.8725	-14.7906	2.91811
	random_geometry_Br_00112	-6.8988	-6.86756	-0.03124
	random_geometry_Br_00113	-4.58417	-4.73934	0.15517
	random_geometry_Br_00114	-0.61325	-0.56503	-0.04822
	random_geometry_Br_00115	-2.75425	-2.65059	-0.10366
	random_geometry_Br_00116	-4.83642	-5.07361	0.23719
	random_geometry_Br_00117	-2.18943	-2.16831	-0.02112
	random_geometry_Br_00118	-0.49481	-0.35862	-0.13619
	random_geometry_Br_00119	-10.7814	-10.733	-0.04844
	random_geometry_Br_00120	-4.70891	-4.66967	-0.03924
	random_geometry_Br_00121	-5.04529	-5.05923	0.01394
	random_geometry_Br_00122	-4.81514	-4.71328	-0.10185
	random_geometry_Br_00123	-5.75321	-5.86306	0.10985
	random_geometry_Br_00124	-1.141	-1.0468	-0.0942
	random_geometry_Br_00125	-1.13263	-1.15653	0.02391
	random_geometry_Br_00127	-5.27348	-5.30014	0.02666
	random_geometry_Br_00128	3.54969	4.89435	-1.34466
	random_geometry_Br_00129	-1.57965	-1.55437	-0.02528
	random_geometry_Br_00130	-2.344	-2.01901	-0.32499
	random_geometry_Br_00131	-2.88188	-2.81129	-0.07058
	random_geometry_Br_00132	-1.34037	-1.50832	0.16795
	random_geometry_Br_00133	-3.17101	-3.23719	0.06618
	random_geometry_Br_00134	-5.06503	-4.96753	-0.0975
	random_geometry_Br_00135	-2.83903	-2.61996	-0.21908
	random_geometry_Br_00138	-2.86265	-2.70856	-0.15409
	random_geometry_Br_00139	-5.7101	-5.57625	-0.13385
	random_geometry_Br_00140	-0.90483	-0.90868	0.00385
	random_geometry_Br_00142	-2.15227	-2.18321	0.03093
	random_geometry_Br_00143	-6.18419	-5.87055	-0.31364
	random_geometry_Br_00146	-1.50524	-1.62906	0.12382
	random_geometry_Br_00147	-1.2237	-1.08163	-0.14206
	random_geometry_Br_00148	-1.35899	-1.32223	-0.03677
	random_geometry_Br_00149	-0.43697	-0.37182	-0.06515
	random_geometry_Br_00150	-0.94421	-1.02291	0.0787
	random_geometry_Br_00151	-0.7042	-0.68102	-0.02318
	random_geometry_Br_00152	-9.65159	-9.68554	0.03395
	random_geometry_Br_00153	-1.50001	-1.34182	-0.1582
	random_geometry_Br_00154	-4.05518	-3.90617	-0.14901
	random_geometry_Br_00155	-3.3164	-4.60563	1.28922
	random_geometry_Br_00156	-2.68811	-2.54173	-0.14637
	random_geometry_Br_00157	-5.48228	-5.38013	-0.10215
	random_geometry_Br_00158	-1.65351	-1.59357	-0.05995
	random_geometry_Br_00159	-1.94715	-1.81509	-0.13206
	random_geometry_Br_00160	4.41711	5.46199	-1.04489
	random_geometry_Br_00162	-2.61543	-2.72598	0.11055
	random_geometry_Br_00163	-1.86591	-1.75729	-0.10862
	random_geometry_Br_00164	-4.38946	-4.4182	0.02874
	random_geometry_Br_00166	-6.77035	-6.70351	-0.06684
	random_geometry_Br_00167	-8.94122	-8.89347	-0.04775
	random_geometry_Br_00168	-1.10398	-1.03023	-0.07375
	random_geometry_Br_00169	-4.6602	-4.97937	0.31917
	random_geometry_Br_00170	3.49759	-1.16026	4.65785
	random_geometry_Br_00171	-2.12655	-2.25529	0.12874
	random_geometry_Br_00172	-4.60012	-4.6166	0.01649
	random_geometry_Br_00173	-0.85994	-0.76569	-0.09425
	random_geometry_Br_00174	2.1343	-2.84866	4.98296
	random_geometry_Br_00175	-3.52143	-3.46301	-0.05841
	random_geometry_Br_00176	-3.1484	-3.19347	0.04507
	random_geometry_Br_00177	-5.26443	-5.32013	0.05569
	random_geometry_Br_00178	-6.93268	-6.67489	-0.25779
	random_geometry_Br_00179	-2.03324	-2.20171	0.16847
	random_geometry_Br_00180	-4.63653	-4.45518	-0.18135
	random_geometry_Br_00182	-2.29757	-2.42031	0.12274
	random_geometry_Br_00183	-5.1621	-6.54845	1.38635
	random_geometry_Br_00184	-0.37403	-0.36288	-0.01115
	random_geometry_Br_00186	-0.20363	-0.36246	0.15883
	random_geometry_Br_00187	-8.06979	-8.17231	0.10252
	random_geometry_Br_00189	-5.54047	-5.55416	0.01369
	random_geometry_Br_00191	-1.63192	-1.6268	-0.00512
	random_geometry_Br_00192	-1.93527	-1.90561	-0.02966
	random_geometry_Br_00193	-8.17938	-8.18362	0.00424
	random_geometry_Br_00194	-2.16481	-1.95688	-0.20793
	random_geometry_Br_00195	-2.60175	-2.43241	-0.16935
	random_geometry_Br_00196	-3.31608	-3.40243	0.08635
	random_geometry_Br_00198	-1.73802	-1.8349	0.09688
	random_geometry_Br_00199	-8.9325	-7.10159	-1.83091
	random_geometry_Br_00200	-4.317	-4.36461	0.04761
	random_geometry_Br_00201	-1.78742	-1.67677	-0.11065
	random_geometry_Br_00202	-1.19401	-1.29561	0.1016
	random_geometry_Br_00203	-2.18509	-2.04639	-0.1387
	random_geometry_Br_00204	-11.686	-12.7177	1.03173
	random_geometry_Br_00205	-4.99884	-4.60317	-0.39567
	random_geometry_Br_00206	-6.05098	-4.40754	-1.64344
	random_geometry_Br_00207	-0.99507	-5.42447	4.4294
	random_geometry_Br_00208	-0.60065	-0.55164	-0.04902
	random_geometry_Br_00209	-1.9035	-1.94205	0.03855
	random_geometry_Br_00210	-6.29638	-6.19204	-0.10435
	random_geometry_Br_00211	-2.15547	-1.82113	-0.33434
	random_geometry_Br_00212	-2.98325	-2.78251	-0.20074
	random_geometry_Br_00213	-5.71263	-5.68392	-0.02872
	random_geometry_Br_00214	-7.35745	-7.81175	0.4543
	random_geometry_Br_00215	-6.3643	-8.90837	2.54407
	random_geometry_Br_00216	-2.02915	-1.93957	-0.08959
	random_geometry_Br_00217	1.70788	-1.67353	3.38142
	random_geometry_Br_00218	-0.77127	-0.79799	0.02672
	random_geometry_Br_00219	-3.24929	-3.21334	-0.03595
	random_geometry_Br_00220	-3.15084	-3.19378	0.04294
	random_geometry_Br_00222	-1.14394	-1.24859	0.10465
	random_geometry_Br_00223	-9.18633	-9.63607	0.44974
	random_geometry_Br_00224	-5.67074	-5.19223	-0.47852
	random_geometry_Br_00225	-0.56251	-0.41018	-0.15233
	random_geometry_Br_00227	-6.50635	-6.15314	-0.35322
	random_geometry_Br_00228	-1.35089	-1.33912	-0.01177
	random_geometry_Br_00229	-5.93877	-5.96106	0.02228
	random_geometry_Br_00231	-5.35289	-5.34398	-0.0089
	random_geometry_Br_00234	-1.37003	-1.49701	0.12698
	random_geometry_Br_00235	-1.7138	-1.55049	-0.1633
	random_geometry_Br_00236	-0.81231	-0.78563	-0.02668
	random_geometry_Br_00237	-1.87116	-1.90329	0.03212
	random_geometry_Br_00238	-0.57562	-3.22554	2.64992
	random_geometry_Br_00240	-9.24631	-11.1372	1.89084
	random_geometry_Br_00241	-4.55804	-4.78473	0.22669
	random_geometry_Br_00242	-1.05603	-0.97069	-0.08533
	random_geometry_Br_00243	-2.3678	-2.42703	0.05922
	random_geometry_Br_00244	-5.26028	-4.96513	-0.29515
	random_geometry_Br_00246	-3.19528	-3.22019	0.02491
	random_geometry_Br_00247	-4.4603	-4.54798	0.08768
	random_geometry_Br_00248	-0.2231	-2.93226	2.70916
	random_geometry_Br_00249	-3.84007	-4.08872	0.24865
	random_geometry_Br_00250	-3.0433	-2.94026	-0.10303
	random_geometry_Br_00251	-9.16172	-7.69478	-1.46694
	random_geometry_Br_00252	-2.73605	-2.71636	-0.01969
	random_geometry_Br_00253	-0.53391	-0.52744	-0.00647
	random_geometry_Br_00254	-2.41622	-2.3658	-0.05042
	random_geometry_Br_00255	-3.02937	-3.27895	0.24959
	random_geometry_Br_00256	-2.60122	-2.51419	-0.08703
	random_geometry_Br_00257	-1.23448	-2.21537	0.98089
	random_geometry_Br_00258	-5.01119	-4.98385	-0.02734
	random_geometry_Br_00260	-1.43443	-1.37652	-0.05791
	random_geometry_Br_00261	-6.28643	-6.15795	-0.12848
	random_geometry_Br_00262	5.36567	1.49047	3.8752
	random_geometry_Br_00263	-4.68572	-4.23045	-0.45527
	random_geometry_Br_00265	-8.22192	-8.54058	0.31866
	random_geometry_Br_00266	-4.63202	-4.8311	0.19908
	random_geometry_Br_00267	-4.17823	-4.23458	0.05635
	random_geometry_Br_00269	-1.55842	-1.56673	0.00831
	random_geometry_Br_00270	-1.40967	-1.52876	0.11909
	random_geometry_Br_00271	-3.43752	-3.26881	-0.16871
	random_geometry_Br_00272	-5.6815	-4.81523	-0.86627
	random_geometry_Br_00273	-2.66341	-2.69591	0.0325
	random_geometry_Br_00274	-5.68	-5.63956	-0.04044
	random_geometry_Br_00275	-1.95083	-2.01024	0.0594
	random_geometry_Br_00277	-0.81392	-0.83674	0.02282
	random_geometry_Br_00278	-5.03827	-4.70972	-0.32855
	random_geometry_Br_00279	-2.24788	-2.36767	0.11979
	random_geometry_Br_00280	-3.56492	-3.44913	-0.11579
	random_geometry_Br_00281	-1.53708	-1.40382	-0.13326
	random_geometry_Br_00282	-7.8107	-8.05555	0.24485
	random_geometry_Br_00283	-10.6045	-10.1146	-0.48992
	random_geometry_Br_00284	-1.18892	-1.10481	-0.08411
	random_geometry_Br_00286	-5.97501	-5.80757	-0.16743
	random_geometry_Br_00287	-4.16311	-4.04682	-0.11628
	random_geometry_Br_00288	-6.16641	-6.37101	0.20459
	random_geometry_Br_00290	-1.08928	-1.10438	0.0151
	random_geometry_Br_00291	-4.05629	-4.84181	0.78552
	random_geometry_Br_00292	-4.08428	-4.64115	0.55687
	random_geometry_Br_00293	-2.47211	-4.21876	1.74665
	random_geometry_Br_00294	-1.41838	-1.56099	0.14261
	random_geometry_Br_00295	-10.6171	-9.60788	-1.00926
	random_geometry_Br_00296	-0.52439	-0.46081	-0.06357
	random_geometry_Br_00297	-1.38381	-3.628	2.24419
	random_geometry_Br_00298	2.42131	1.98539	0.43592
	random_geometry_Br_00299	-4.73432	-4.61364	-0.12069
	random_geometry_Br_00300	-11.9635	-10.6979	-1.26553
	random_geometry_Br_00301	-2.55858	-2.7744	0.21582
	random_geometry_Br_00302	-2.18103	-2.00547	-0.17556
	random_geometry_Br_00304	-2.10809	-2.15617	0.04808
	random_geometry_Br_00305	-2.96072	-2.99765	0.03693
	random_geometry_Br_00306	-2.1615	-2.20718	0.04568
	random_geometry_Br_00307	-3.84766	-5.0788	1.23115
	random_geometry_Br_00310	-2.58239	-3.91744	1.33504
	random_geometry_Br_00311	-2.96737	-3.03515	0.06779
	random_geometry_Br_00312	-3.22907	-3.3069	0.07783
	random_geometry_Br_00313	-0.49173	-0.44731	-0.04442
	random_geometry_Br_00314	-0.77985	-0.77763	-0.00222
	random_geometry_Br_00315	-7.67137	-7.68474	0.01338
	random_geometry_Br_00316	-4.93269	-4.60904	-0.32365
	random_geometry_Br_00317	-4.33297	-5.11053	0.77756
	random_geometry_Br_00318	-2.62044	-2.35918	-0.26125
	random_geometry_Br_00319	-7.90694	-7.57197	-0.33497
	random_geometry_Br_00320	-0.69745	-0.76531	0.06786
	random_geometry_Br_00321	-7.73812	-7.42127	-0.31685
	random_geometry_Br_00323	-0.76436	-0.72707	-0.03728
	random_geometry_Br_00324	-0.60941	-0.73097	0.12156
	random_geometry_Br_00325	-3.59627	-3.62575	0.02948
	random_geometry_Br_00326	-1.01029	-1.04559	0.0353
	random_geometry_Br_00327	-2.32002	-2.23105	-0.08896
	random_geometry_Br_00328	-9.42678	-9.71207	0.28529
	random_geometry_Br_00329	-6.63262	-6.55392	-0.0787
	random_geometry_Br_00330	-4.27954	-4.15496	-0.12458
	random_geometry_Br_00331	-4.94852	-5.09902	0.1505
	random_geometry_Br_00332	-4.29841	-4.25478	-0.04363
	random_geometry_Br_00334	-4.7941	-4.80234	0.00824
	random_geometry_Br_00335	9.65017	9.19997	0.4502
	random_geometry_Br_00337	-1.52784	-1.46126	-0.06658
	random_geometry_Br_00338	-2.27861	-2.32503	0.04642
	random_geometry_Br_00339	-7.31278	-6.98885	-0.32393
	random_geometry_Br_00341	-0.69854	-0.60885	-0.08969
	random_geometry_Br_00342	-3.07426	-2.98826	-0.086
	random_geometry_Br_00343	-5.71313	-5.61164	-0.10149
	random_geometry_Br_00344	-0.60815	-0.58038	-0.02778
	random_geometry_Br_00347	-7.79657	-7.6841	-0.11248
	random_geometry_Br_00348	-7.95969	-7.01351	-0.94617
	random_geometry_Br_00351	-3.69526	-3.79937	0.10411
	random_geometry_Br_00352	-1.97781	-1.82165	-0.15616
	random_geometry_Br_00353	-2.3754	-2.14916	-0.22625
	random_geometry_Br_00354	-1.09428	-1.05292	-0.04137
	random_geometry_Br_00355	-2.80243	-2.8891	0.08667
	random_geometry_Br_00356	-2.27369	-2.24949	-0.0242
	random_geometry_Br_00357	-8.09337	-7.81951	-0.27385
	random_geometry_Br_00358	-1.32316	-1.40913	0.08597
	random_geometry_Br_00359	-3.364	-3.47477	0.11077
	random_geometry_Br_00360	-0.92132	-0.89364	-0.02768
	random_geometry_Br_00361	-5.54263	-5.53884	-0.00379
	random_geometry_Br_00362	-1.26153	-1.10883	-0.1527
	random_geometry_Br_00363	-1.042	-0.93809	-0.10391
	random_geometry_Br_00364	-1.14835	-1.26732	0.11897
	random_geometry_Br_00365	-0.81231	-0.85043	0.03811
	random_geometry_Br_00366	-6.73657	-6.93349	0.19692
	random_geometry_Br_00367	-2.16434	-2.06022	-0.10412
	random_geometry_Br_00368	-4.76208	-4.78759	0.02551
	random_geometry_Br_00370	-2.20613	-2.11507	-0.09105
	random_geometry_Br_00371	5.91925	5.87692	0.04232
	random_geometry_Br_00372	-5.71077	-5.72771	0.01694
	random_geometry_Br_00373	-9.11428	-8.6468	-0.46748
	random_geometry_Br_00374	-5.60512	-5.62493	0.01981
	random_geometry_Br_00375	-6.58623	-6.63156	0.04532
	random_geometry_Br_00376	2.99384	-0.50636	3.5002
	random_geometry_Br_00377	-4.50402	-4.55162	0.04761
	random_geometry_Br_00378	-0.71999	-0.59314	-0.12684
	random_geometry_Br_00379	-2.53578	-2.43456	-0.10122
	random_geometry_Br_00381	-4.06354	-4.01397	-0.04957
	random_geometry_Br_00382	-2.26879	-2.12792	-0.14087
	random_geometry_Br_00383	-2.16197	-2.0841	-0.07787
	random_geometry_Br_00384	-4.64861	-5.06856	0.41995
	random_geometry_Br_00385	-3.44175	-3.30801	-0.13374
	random_geometry_Br_00386	-8.16599	-8.59063	0.42465
	random_geometry_Br_00387	-3.44302	-3.41162	-0.0314
	random_geometry_Br_00388	-5.06072	-5.67934	0.61861
	random_geometry_Br_00389	-5.67412	-5.52954	-0.14458
	random_geometry_Br_00390	-2.25847	-4.49306	2.23459
	random_geometry_Br_00391	-1.11179	-1.02635	-0.08544
	random_geometry_Br_00392	-7.813	-7.91895	0.10595
	random_geometry_Br_00393	-1.06228	-1.06266	0.00038
	random_geometry_Br_00394	0.93428	-6.40434	7.33862
	random_geometry_Br_00395	-1.98583	-1.92983	-0.056
	random_geometry_Br_00399	-3.49911	-3.75716	0.25804
	random_geometry_Br_00400	-1.93157	-3.30093	1.36936
	random_geometry_Br_00401	-6.8273	-6.73707	-0.09023
	random_geometry_Br_00402	1.42273	-0.21396	1.63669
	random_geometry_Br_00403	-7.64314	-7.6069	-0.03624
	random_geometry_Br_00404	-2.13054	-2.10316	-0.02738
	random_geometry_Br_00405	-2.24195	-2.08479	-0.15716
	random_geometry_Br_00406	-4.04163	-3.92042	-0.12121
	random_geometry_Br_00407	-6.32084	-6.2528	-0.06804
	random_geometry_Br_00408	-2.02091	-1.85715	-0.16376
	random_geometry_Br_00409	-9.56148	-9.47916	-0.08232
	random_geometry_Br_00410	-6.6935	-6.68257	-0.01093
	random_geometry_Br_00411	-2.81403	-2.62995	-0.18407
	random_geometry_Br_00412	8.51154	2.57807	5.93346
	random_geometry_Br_00413	-6.65408	-6.45361	-0.20047
	random_geometry_Br_00414	-7.4471	-7.32249	-0.1246
	random_geometry_Br_00415	-9.05828	-8.55922	-0.49906
	random_geometry_Br_00416	-1.0838	-1.0484	-0.0354
	random_geometry_Br_00417	-0.7281	-0.74771	0.01961
	random_geometry_Br_00420	-6.546	-6.9129	0.3669
	random_geometry_Br_00421	-5.06415	-5.17561	0.11145
	random_geometry_Br_00422	-6.8563	-7.12067	0.26437
	random_geometry_Br_00423	-3.78074	-3.67034	-0.1104
	random_geometry_Br_00424	-6.06554	-6.03537	-0.03018
	random_geometry_Br_00427	-2.0635	-1.86777	-0.19573
	random_geometry_Br_00428	-2.24467	-2.1522	-0.09247
	random_geometry_Br_00429	-4.11002	-4.13852	0.0285
	random_geometry_Br_00430	-5.66582	-5.70912	0.0433
	random_geometry_Br_00431	-1.9544	-1.91532	-0.03908
	random_geometry_Br_00432	-1.34429	-1.34433	4e-05
	random_geometry_Br_00433	-1.10427	-1.02186	-0.08241
	random_geometry_Br_00434	-0.54682	-0.61547	0.06865
	random_geometry_Br_00435	-2.35243	-2.22056	-0.13187
	random_geometry_Br_00437	-2.99967	-3.00701	0.00734
	random_geometry_Br_00438	-5.03768	-5.61447	0.57679
	random_geometry_Br_00439	-2.8411	-2.9164	0.0753
	random_geometry_Br_00440	-9.02401	-10.5179	1.49387
	random_geometry_Br_00442	-4.30093	-4.21934	-0.08158
	random_geometry_Br_00443	-4.03608	-16.4821	12.446
	random_geometry_Br_00444	-1.11939	-1.05408	-0.06531
	random_geometry_Br_00445	-5.48489	-5.89713	0.41224
	random_geometry_Br_00446	-4.17998	-4.06997	-0.11001
	random_geometry_Br_00447	-3.01417	-2.58405	-0.43012
	random_geometry_Br_00449	-7.71153	-8.57043	0.8589
	random_geometry_Br_00450	-4.87848	-4.84082	-0.03766
	random_geometry_Br_00451	-4.09325	-3.67456	-0.41869
	random_geometry_Br_00452	-3.00867	-2.72631	-0.28237
	random_geometry_Br_00453	-1.15663	-1.19065	0.03402
	random_geometry_Br_00455	-5.74632	-5.67865	-0.06767
	random_geometry_Br_00456	-0.92418	-0.90337	-0.02081
	random_geometry_Br_00458	-3.6385	-3.92669	0.28819
	random_geometry_Br_00459	-8.77801	-8.22429	-0.55372
	random_geometry_Br_00460	-1.83783	-1.90839	0.07057
	random_geometry_Br_00461	-3.26402	-3.37777	0.11375
	random_geometry_Br_00464	-12.0436	-11.8394	-0.2042
	random_geometry_Br_00465	-7.73071	-7.47375	-0.25696
	random_geometry_Br_00466	-1.53839	-1.78782	0.24943
	random_geometry_Br_00467	-5.66589	-5.66486	-0.00103
	random_geometry_Br_00468	-1.19907	-1.10828	-0.09078
	random_geometry_Br_00469	-6.64563	-6.25684	-0.38879
	random_geometry_Br_00472	-4.18491	-4.89049	0.70558
	random_geometry_Br_00474	-3.59257	-3.55616	-0.0364
	random_geometry_Br_00476	-4.56083	-4.25045	-0.31039
	random_geometry_Br_00477	-2.25071	-2.03341	-0.2173
	random_geometry_Br_00478	-3.62909	-3.54624	-0.08286
	random_geometry_Br_00479	-5.87486	-5.6282	-0.24666
	random_geometry_Br_00481	-1.77789	-1.71176	-0.06613
	random_geometry_Br_00482	-5.8949	-6.0466	0.1517
	random_geometry_Br_00483	-0.22703	-0.39368	0.16665
	random_geometry_Br_00484	-3.1288	-2.94148	-0.18732
	random_geometry_Br_00485	-1.00489	-1.05442	0.04953
	random_geometry_Br_00486	-1.2402	-1.12397	-0.11623
	random_geometry_Br_00487	-0.9564	-0.90237	-0.05403
	random_geometry_Br_00488	-3.02789	-2.88338	-0.14451
	random_geometry_Br_00489	-6.43197	-6.21432	-0.21765
	random_geometry_Br_00490	-0.43061	-0.39177	-0.03883
	random_geometry_Br_00491	-5.18167	-5.16529	-0.01639
	random_geometry_Br_00492	-0.8137	-0.81853	0.00483
	random_geometry_Br_00494	-5.80019	-5.98057	0.18038
	random_geometry_Br_00495	-5.47493	-5.29037	-0.18457
	random_geometry_Br_00497	-3.16924	-3.24307	0.07383
	random_geometry_Br_00498	-3.37519	-3.41058	0.03539
	random_geometry_Br_00499	-3.99308	-3.94837	-0.04471
	random_geometry_Br_00500	-7.52554	-7.57045	0.04491
	random_geometry_Br_00501	-4.94601	-4.96111	0.0151
	random_geometry_Br_00502	-6.41302	-6.47984	0.06681
	random_geometry_Br_00503	-2.24268	-2.13497	-0.1077
	random_geometry_Br_00504	0.85565	-1.57388	2.42953
	random_geometry_Br_00505	7.68219	5.95224	1.72995
	random_geometry_Br_00506	-1.93563	-1.95503	0.01941
	random_geometry_Br_00507	-3.14103	-3.21613	0.0751
	random_geometry_Br_00509	-4.21413	-4.66924	0.45511
	random_geometry_Br_00511	-0.69039	-0.69946	0.00907
	random_geometry_Br_00512	-0.67261	-0.73147	0.05886
	random_geometry_Br_00514	-1.08447	-1.07328	-0.01119
	random_geometry_Br_00515	-0.76874	-0.75732	-0.01143
	random_geometry_Br_00516	-3.43947	-3.49534	0.05587
	random_geometry_Br_00517	-4.30837	-4.30968	0.0013
	random_geometry_Br_00518	0.33918	1.98733	-1.64815
	random_geometry_Br_00519	-10.6302	-10.0326	-0.59763
	random_geometry_Br_00521	-2.07354	-2.10401	0.03047
	random_geometry_Br_00522	-0.66857	-0.79875	0.13018
	random_geometry_Br_00523	-9.57107	-9.27738	-0.29369
	random_geometry_Br_00524	-1.35377	-2.07196	0.71819
	random_geometry_Br_00526	-1.37734	-1.36348	-0.01386
	random_geometry_Br_00527	-3.00691	-2.95253	-0.05438
	random_geometry_Br_00528	-3.79161	-3.63279	-0.15882
	random_geometry_Br_00529	-4.90004	-4.79899	-0.10105
	random_geometry_Br_00531	-4.70002	-4.56151	-0.13851
	random_geometry_Br_00532	-5.84921	-6.2743	0.4251
	random_geometry_Br_00533	-7.77812	-7.38259	-0.39554
	random_geometry_Br_00534	-12.6142	-11.2174	-1.3968
	random_geometry_Br_00535	-5.60395	-5.64318	0.03923
	random_geometry_Br_00536	-0.25483	-0.35985	0.10502
	random_geometry_Br_00537	-2.74742	-2.8029	0.05548
	random_geometry_Br_00538	-4.08798	-4.07785	-0.01013
	random_geometry_Br_00539	-1.24668	-1.20497	-0.04171
	random_geometry_Br_00540	-5.90265	-5.69675	-0.20591
	random_geometry_Br_00541	-0.70236	-0.6399	-0.06246
	random_geometry_Br_00542	-4.53281	-4.36171	-0.17111
	random_geometry_Br_00543	-0.56996	-0.49638	-0.07358
	random_geometry_Br_00544	-4.30471	-4.37536	0.07065
	random_geometry_Br_00545	-2.1653	-2.13549	-0.02982
	random_geometry_Br_00546	-5.18404	-5.24178	0.05775
	random_geometry_Br_00547	-9.92751	-9.93322	0.00571
	random_geometry_Br_00548	-6.17864	-5.98281	-0.19582
	random_geometry_Br_00549	-2.84264	-2.96748	0.12483
	random_geometry_Br_00552	-2.98868	-2.90469	-0.08399
	random_geometry_Br_00554	-1.39765	-1.44005	0.0424
	random_geometry_Br_00555	-7.08866	-6.88929	-0.19937
	random_geometry_Br_00557	-7.31246	-7.14729	-0.16517
	random_geometry_Br_00558	-0.37308	-0.34202	-0.03106
	random_geometry_Br_00559	-1.18881	-1.16989	-0.01892
	random_geometry_Br_00560	-5.27089	-5.21028	-0.06061
	random_geometry_Br_00561	-4.95523	-4.94828	-0.00694
	random_geometry_Br_00562	-1.11465	-1.11544	0.00079
	random_geometry_Br_00563	-5.97258	-6.04779	0.07521
	random_geometry_Br_00564	-1.88544	-1.83491	-0.05053
	random_geometry_Br_00565	-4.61568	-4.57344	-0.04224
	random_geometry_Br_00566	-0.78257	-0.75777	-0.0248
	random_geometry_Br_00567	-4.58802	-4.45076	-0.13726
	random_geometry_Br_00568	-1.72185	-1.778	0.05614
	random_geometry_Br_00569	-6.86466	-7.56728	0.70262
	random_geometry_Br_00570	-3.59235	-3.61839	0.02603
	random_geometry_Br_00571	-1.23155	-1.12774	-0.10381
	random_geometry_Br_00572	-9.60384	-9.32284	-0.28099
	random_geometry_Br_00573	-5.56749	-5.67239	0.1049
	random_geometry_Br_00574	4.01769	-0.54286	4.56055
	random_geometry_Br_00575	-0.28547	-1.12485	0.83938
	random_geometry_Br_00576	-0.5215	-0.43946	-0.08205
	random_geometry_Br_00577	-3.22281	-3.39978	0.17697
	random_geometry_Br_00578	-11.0871	-10.1199	-0.96719
	random_geometry_Br_00579	-3.75253	-3.80453	0.052
	random_geometry_Br_00580	-0.81279	-0.87629	0.06349
	random_geometry_Br_00581	-3.57672	-3.47395	-0.10276
	random_geometry_Br_00582	-2.45456	-2.22381	-0.23075
	random_geometry_Br_00583	-0.71986	-0.76914	0.04927
	random_geometry_Br_00584	-3.16689	-3.18816	0.02127
	random_geometry_Br_00585	0.09126	-1.63293	1.72419
	random_geometry_Br_00586	-0.56096	-0.47307	-0.08789
	random_geometry_Br_00588	-7.43774	-8.189	0.75126
	random_geometry_Br_00589	-6.15176	-6.17397	0.02222
	random_geometry_Br_00590	-0.67219	-0.73817	0.06598
	random_geometry_Br_00591	-5.1877	-5.0423	-0.1454
	random_geometry_Br_00592	-1.04072	-1.05564	0.01492
	random_geometry_Br_00593	-3.21039	-3.23371	0.02332
	random_geometry_Br_00594	-1.39392	-1.34059	-0.05333
	random_geometry_Br_00595	-2.05231	-2.10419	0.05188
	random_geometry_Br_00596	-1.68168	-1.66635	-0.01533
	random_geometry_Br_00597	-0.09053	-2.59409	2.50356
	random_geometry_Br_00598	-6.33951	-6.31173	-0.02778
	random_geometry_Br_00599	-3.8696	-3.66953	-0.20007
	random_geometry_Br_00600	-5.97867	-6.09306	0.11438
	random_geometry_Br_00601	-5.38827	-5.10961	-0.27866
	random_geometry_Br_00602	-0.9566	-0.97338	0.01678
	random_geometry_Br_00603	-2.88191	-2.67566	-0.20626
	random_geometry_Br_00604	-1.77453	-1.84409	0.06956
	random_geometry_Br_00605	-7.20622	-7.10687	-0.09935
	random_geometry_Br_00606	-6.87961	-6.50272	-0.37689
	random_geometry_Br_00607	-0.79277	-0.74656	-0.04621
	random_geometry_Br_00608	-4.63721	-4.77781	0.1406
	random_geometry_Br_00609	-13.9814	-13.2552	-0.72626
	random_geometry_Br_00611	-4.36211	-4.61705	0.25494
	random_geometry_Br_00612	-4.06998	-3.98082	-0.08916
	random_geometry_Br_00613	-10.5511	-10.2964	-0.25472
	random_geometry_Br_00614	-1.19849	-1.12351	-0.07498
	random_geometry_Br_00615	-1.11456	-1.0321	-0.08247
	random_geometry_Br_00616	-3.47082	-3.31573	-0.15509
	random_geometry_Br_00617	7.60872	7.79558	-0.18686
	random_geometry_Br_00618	-1.09953	-0.92245	-0.17707
	random_geometry_Br_00619	-1.10804	-1.04621	-0.06183
	random_geometry_Br_00620	-0.45925	-0.3506	-0.10865
	random_geometry_Br_00621	-3.12898	-3.16145	0.03247
	random_geometry_Br_00622	-1.84723	-1.97774	0.13051
	random_geometry_Br_00623	-3.31063	-3.19113	-0.1195
	random_geometry_Br_00624	-5.66843	-6.09162	0.42319
	random_geometry_Br_00625	-2.69695	-2.67948	-0.01747
	random_geometry_Br_00626	-2.88292	-2.75773	-0.12519
	random_geometry_Br_00627	-0.10784	0.70349	-0.81133
	random_geometry_Br_00628	-0.83318	-0.87693	0.04375
	random_geometry_Br_00629	-2.01741	-1.82082	-0.19659
	random_geometry_Br_00630	-1.00144	-0.87906	-0.12238
	random_geometry_Br_00631	-3.64016	-3.65466	0.01449
	random_geometry_Br_00633	-1.23047	-1.07509	-0.15538
	random_geometry_Br_00634	-2.839	-2.72656	-0.11243
	random_geometry_Br_00635	-3.15718	-3.08542	-0.07176
	random_geometry_Br_00636	-1.53977	-1.58599	0.04623
	random_geometry_Br_00637	-0.47065	-0.47771	0.00706
	random_geometry_Br_00639	-1.66884	-1.57601	-0.09282
	random_geometry_Br_00640	-3.56134	-3.64903	0.08769
	random_geometry_Br_00641	-1.87407	-1.69507	-0.179
	random_geometry_Br_00642	-4.41013	-4.41345	0.00332
	random_geometry_Br_00644	-12.8554	-12.9177	0.0623
	random_geometry_Br_00645	-5.94612	-5.97483	0.02872
	random_geometry_Br_00646	-2.25931	-2.19324	-0.06607
	random_geometry_Br_00647	-0.4106	-0.45739	0.04678
	random_geometry_Br_00649	-8.51855	-13.1854	4.66688
	random_geometry_Br_00650	-6.40836	-6.28896	-0.1194
	random_geometry_Br_00651	-8.97166	-9.04583	0.07417
	random_geometry_Br_00652	-3.39205	-3.44786	0.05581
	random_geometry_Br_00653	-2.87323	-2.78065	-0.09258
	random_geometry_Br_00654	-6.25097	-6.25628	0.00531
	random_geometry_Br_00655	-1.29563	-1.45021	0.15457
	random_geometry_Br_00656	-0.6496	-0.72054	0.07094
	random_geometry_Br_00657	-7.73934	-8.01414	0.2748
	random_geometry_Br_00658	-3.95276	-4.07901	0.12624
	random_geometry_Br_00659	-3.76369	-3.56926	-0.19444
	random_geometry_Br_00660	-1.41086	-1.39674	-0.01413
	random_geometry_Br_00661	-2.44022	-2.4978	0.05758
	random_geometry_Br_00662	-8.48236	-8.0743	-0.40806
	random_geometry_Br_00663	-1.68735	-1.58326	-0.10409
	random_geometry_Br_00665	-1.54364	-1.45477	-0.08887
	random_geometry_Br_00666	-1.41075	-1.50649	0.09574
	random_geometry_Br_00668	-3.58496	-3.6269	0.04194
	random_geometry_Br_00670	7.18385	6.67802	0.50583
	random_geometry_Br_00671	-3.82616	-3.68893	-0.13723
	random_geometry_Br_00672	-4.0177	-3.9547	-0.063
	random_geometry_Br_00674	-0.5275	-0.65833	0.13083
	random_geometry_Br_00675	-2.15941	-2.02162	-0.13779
	random_geometry_Br_00676	-3.60874	-4.30372	0.69498
	random_geometry_Br_00677	-1.22677	-1.23272	0.00595
	random_geometry_Br_00678	-2.082	-2.04268	-0.03931
	random_geometry_Br_00679	-2.70401	-2.75977	0.05576
	random_geometry_Br_00680	-4.14722	-4.01391	-0.13331
	random_geometry_Br_00681	-2.29623	-2.27648	-0.01975
	random_geometry_Br_00682	-0.51963	-0.47414	-0.04549
	random_geometry_Br_00683	-5.38845	-5.21784	-0.17061
	random_geometry_Br_00685	-1.7677	-1.83459	0.06689
	random_geometry_Br_00686	-0.83485	-0.82746	-0.00738
	random_geometry_Br_00687	-3.06067	-3.08865	0.02798
	random_geometry_Br_00688	-3.19698	-3.29402	0.09705
	random_geometry_Br_00689	-3.50382	-3.51082	0.007
	random_geometry_Br_00690	-2.15886	-2.10536	-0.0535
	random_geometry_Br_00691	-1.89791	-1.95167	0.05376
	random_geometry_Br_00692	-2.56726	-2.29396	-0.27331
	random_geometry_Br_00693	-9.0624	-9.03341	-0.02899
	random_geometry_Br_00694	-7.6509	-7.24915	-0.40175
	random_geometry_Br_00695	-4.70644	-4.71932	0.01288
	random_geometry_Br_00697	-3.96615	-4.87971	0.91357
	random_geometry_Br_00698	-2.50074	-2.437	-0.06374
	random_geometry_Br_00699	-1.67938	-1.53695	-0.14243
	random_geometry_Br_00700	-1.69617	-1.74342	0.04726
	random_geometry_Br_00701	-4.03994	-4.11044	0.0705
	random_geometry_Br_00702	-6.36383	-5.85724	-0.50658
	random_geometry_Br_00703	-2.37443	-2.56948	0.19505
	random_geometry_Br_00704	-3.87265	-4.24963	0.37698
	random_geometry_Br_00705	-2.35942	-2.29304	-0.06639
	random_geometry_Br_00706	-1.16071	-1.22748	0.06677
	random_geometry_Br_00707	1.47859	-2.06186	3.54046
	random_geometry_Br_00708	-1.61547	-1.80812	0.19265
	random_geometry_Br_00709	-2.85083	-2.76484	-0.08599
	random_geometry_Br_00710	-2.77701	-2.83034	0.05332
	random_geometry_Br_00711	-4.2768	-4.14797	-0.12883
	random_geometry_Br_00712	-11.4247	-8.79062	-2.63411
	random_geometry_Br_00713	-1.26941	-1.23058	-0.03883
	random_geometry_Br_00714	-8.36974	-8.62671	0.25696
	random_geometry_Br_00715	-1.54173	-1.40985	-0.13188
	random_geometry_Br_00716	-2.50712	-2.66106	0.15394
	random_geometry_Br_00717	-4.78126	-4.79216	0.0109
	random_geometry_Br_00719	-1.99655	-2.10481	0.10826
	random_geometry_Br_00720	-4.32133	-5.10896	0.78763
	random_geometry_Br_00721	-6.44965	-6.20793	-0.24172
	random_geometry_Br_00722	-4.70752	-4.6757	-0.03182
	random_geometry_Br_00723	-0.66316	-0.68069	0.01754
	random_geometry_Br_00724	-4.62191	-4.18408	-0.43783
	random_geometry_Br_00725	-0.37421	-0.36208	-0.01214
	random_geometry_Br_00726	-2.6889	-2.8613	0.1724
	random_geometry_Br_00727	-0.593	-0.59185	-0.00115
	random_geometry_Br_00728	-1.13508	-1.10357	-0.03151
	random_geometry_Br_00729	-2.97925	-3.0844	0.10515
	random_geometry_Br_00730	-2.67847	-2.55622	-0.12225
	random_geometry_Br_00731	-4.26015	-4.30431	0.04415
	random_geometry_Br_00732	-2.88061	-3.00446	0.12384
	random_geometry_Br_00735	-1.56911	-1.56598	-0.00313
	random_geometry_Br_00736	-4.80634	-4.81543	0.00909
	random_geometry_Br_00737	-0.90654	-0.98727	0.08073
	random_geometry_Br_00738	-4.61737	-4.97328	0.35591
	random_geometry_Br_00740	-8.16131	-7.96995	-0.19136
	random_geometry_Br_00741	-4.45587	-4.64832	0.19245
	random_geometry_Br_00742	-1.03006	-1.06721	0.03715
	random_geometry_Br_00743	-0.78143	-0.80712	0.02569
	random_geometry_Br_00744	-6.04511	-6.06283	0.01772
	random_geometry_Br_00745	-0.47657	-0.45385	-0.02272
	random_geometry_Br_00746	-3.64402	-3.97053	0.32651
	random_geometry_Br_00747	-2.45772	-2.53511	0.07739
	random_geometry_Br_00748	-0.7282	-0.8609	0.13271
	random_geometry_Br_00749	-1.91207	-1.97299	0.06092
	random_geometry_Br_00750	-1.14502	-0.96975	-0.17526
	random_geometry_Br_00751	-4.18474	-4.48324	0.2985
	random_geometry_Br_00753	-3.38107	-3.32451	-0.05656
	random_geometry_Br_00754	-3.95949	-4.0424	0.0829
	random_geometry_Br_00755	-3.23752	-3.26498	0.02746
	random_geometry_Br_00756	-11.0505	-11.5725	0.52193
	random_geometry_Br_00757	2.27829	-17.131	19.4093
	random_geometry_Br_00758	-0.59046	-0.54524	-0.04522
	random_geometry_Br_00759	-0.55446	-0.5447	-0.00976
	random_geometry_Br_00760	-3.62696	-5.50588	1.87892
	random_geometry_Br_00761	-0.89671	-1.01421	0.1175
	random_geometry_Br_00762	-0.66499	-0.6749	0.00991
	random_geometry_Br_00763	-4.17451	-4.10315	-0.07136
	random_geometry_Br_00764	-0.33032	-0.36949	0.03917
	random_geometry_Br_00765	-1.00166	-1.01282	0.01116
	random_geometry_Br_00766	-3.03526	-3.15188	0.11662
	random_geometry_Br_00767	-3.32308	-3.20989	-0.11319
	random_geometry_Br_00768	-3.2021	-2.9375	-0.2646
	random_geometry_Br_00769	-0.84259	-0.8817	0.0391
	random_geometry_Br_00770	-0.58783	-0.62647	0.03863
	random_geometry_Br_00771	-5.06132	-5.14612	0.08479
	random_geometry_Br_00772	-1.8253	-1.65943	-0.16587
	random_geometry_Br_00773	-6.34149	-6.36591	0.02442
	random_geometry_Br_00774	-6.48125	-6.13021	-0.35104
	random_geometry_Br_00775	-1.47461	-1.45719	-0.01742
	random_geometry_Br_00776	-9.87542	-9.54166	-0.33376
	random_geometry_Br_00777	-6.00291	-5.88191	-0.121
	random_geometry_Br_00778	-3.58687	-4.4033	0.81642
	random_geometry_Br_00779	-2.78946	-2.71539	-0.07407
	random_geometry_Br_00780	-1.14847	-0.96838	-0.1801
	random_geometry_Br_00781	-3.99068	-4.76511	0.77443
	random_geometry_Br_00782	-0.71098	-0.64736	-0.06362
	random_geometry_Br_00783	-0.96074	-1.01338	0.05263
	random_geometry_Br_00784	-0.31722	-0.36415	0.04694
	random_geometry_Br_00785	-3.69282	-3.77529	0.08248
	random_geometry_Br_00786	-0.72666	-0.79267	0.06602
	random_geometry_Br_00787	-4.03131	-4.1562	0.12489
	random_geometry_Br_00788	2.119	0.67896	1.44004
	random_geometry_Br_00789	-6.2955	-6.26319	-0.0323
	random_geometry_Br_00790	-1.60342	-1.68912	0.0857
	random_geometry_Br_00791	-3.95469	-4.08241	0.12772
	random_geometry_Br_00792	-1.17212	-1.21386	0.04175
	random_geometry_Br_00793	-2.65161	-2.74434	0.09272
	random_geometry_Br_00794	-7.93706	-8.18227	0.24521
	random_geometry_Br_00795	-3.13663	-3.1932	0.05657
	random_geometry_Br_00797	-2.30683	-2.05551	-0.25132
	random_geometry_Br_00798	-2.06302	-2.04296	-0.02006
	random_geometry_Br_00799	-1.31653	-1.31661	8e-05
	random_geometry_Br_00800	-6.30711	-6.00174	-0.30537
	random_geometry_Br_00801	-0.31749	-0.36701	0.04952
	random_geometry_Br_00802	-1.29507	-1.29181	-0.00325
	random_geometry_Br_00803	-6.98051	-6.24535	-0.73516
	random_geometry_Br_00804	-4.17083	-4.34436	0.17353
	random_geometry_Br_00805	-1.04302	-0.99131	-0.05171
	random_geometry_Br_00806	-5.19355	-5.03249	-0.16106
	random_geometry_Br_00807	-3.96741	-4.13285	0.16544
	random_geometry_Br_00811	-1.78751	-1.76984	-0.01768
	random_geometry_Br_00812	-3.0954	-3.08967	-0.00573
	random_geometry_Br_00813	-2.74245	-2.39532	-0.34713
	random_geometry_Br_00814	-5.22729	-5.23196	0.00466
	random_geometry_Br_00815	-10.5944	-10.5008	-0.09361
	random_geometry_Br_00816	-2.9743	-2.80362	-0.17067
	random_geometry_Br_00817	-1.47121	-1.41452	-0.05669
	random_geometry_Br_00818	-0.57413	-0.55536	-0.01876
	random_geometry_Br_00819	-1.07009	-1.04968	-0.02041
	random_geometry_Br_00821	-4.91599	-4.88655	-0.02945
	random_geometry_Br_00823	-1.15516	-1.14983	-0.00533
	random_geometry_Br_00824	-5.0143	-4.946	-0.06829
	random_geometry_Br_00825	-1.22046	-1.17484	-0.04562
	random_geometry_Br_00826	-3.61738	-3.8959	0.27852
	random_geometry_Br_00827	-0.80162	-0.83297	0.03135
	random_geometry_Br_00828	-5.47092	-5.45631	-0.01461
	random_geometry_Br_00830	-6.0719	-6.05524	-0.01666
	random_geometry_Br_00831	-1.07265	-1.00345	-0.0692
	random_geometry_Br_00832	-2.25151	-2.11353	-0.13799
	random_geometry_Br_00833	-2.07067	-2.00288	-0.06779
	random_geometry_Br_00834	-2.32009	-2.32524	0.00515
	random_geometry_Br_00835	-2.50302	-2.47306	-0.02995
	random_geometry_Br_00836	0.60727	0.31034	0.29693
	random_geometry_Br_00837	-9.00522	-8.72042	-0.2848
	random_geometry_Br_00838	-4.2288	-4.20549	-0.02331
	random_geometry_Br_00839	-1.37792	-1.34024	-0.03769
	random_geometry_Br_00840	-2.09443	-1.86969	-0.22474
	random_geometry_Br_00841	-9.74817	-9.46119	-0.28697
	random_geometry_Br_00842	-4.61783	-4.73562	0.11779
	random_geometry_Br_00844	-0.45788	-0.33333	-0.12455
	random_geometry_Br_00845	-9.59946	-9.39353	-0.20593
	random_geometry_Br_00846	-0.58048	-0.61217	0.03169
	random_geometry_Br_00847	-8.12483	-8.09779	-0.02704
	random_geometry_Br_00848	-5.1415	-5.29293	0.15143
	random_geometry_Br_00849	-4.00978	-4.01141	0.00163
	random_geometry_Br_00850	-3.0377	-2.99587	-0.04183
	random_geometry_Br_00852	-3.42251	-3.44227	0.01975
	random_geometry_Br_00853	-2.44625	-2.41272	-0.03354
	random_geometry_Br_00854	-0.50386	-0.50941	0.00555
	random_geometry_Br_00855	-10.258	-8.87152	-1.38652
	random_geometry_Br_00856	-5.38239	-5.47834	0.09595
	random_geometry_Br_00857	-5.27108	-5.45381	0.18273
	random_geometry_Br_00858	-4.16049	-4.14496	-0.01553
	random_geometry_Br_00859	-5.0908	-5.29901	0.20821
	random_geometry_Br_00860	-4.50723	-4.43532	-0.07191
	random_geometry_Br_00861	-2.31472	-2.27398	-0.04074
	random_geometry_Br_00862	-8.78476	-8.67218	-0.11258
	random_geometry_Br_00863	-2.67729	-2.71831	0.04102
	random_geometry_Br_00864	-5.32923	-6.27071	0.94148
	random_geometry_Br_00865	-3.84163	-3.801	-0.04064
	random_geometry_Br_00866	-1.40793	-1.47335	0.06542
	random_geometry_Br_00867	-1.97648	-2.07466	0.09818
	random_geometry_Br_00868	-1.5135	-1.3754	-0.1381
	random_geometry_Br_00870	-0.3348	-0.36289	0.02809
	random_geometry_Br_00871	-0.88568	-0.90402	0.01835
	random_geometry_Br_00872	-2.03476	-2.03367	-0.0011
	random_geometry_Br_00873	-5.76467	-5.94717	0.1825
	random_geometry_Br_00875	-6.12506	-6.03291	-0.09214
	random_geometry_Br_00876	-5.724	-6.99326	1.26926
	random_geometry_Br_00877	-6.06236	-6.26871	0.20636
	random_geometry_Br_00878	-3.64064	-3.82551	0.18487
	random_geometry_Br_00879	-5.39311	-5.37115	-0.02196
	random_geometry_Br_00880	-6.94695	-16.1575	9.2105
	random_geometry_Br_00881	-2.3038	-2.18195	-0.12184
	random_geometry_Br_00882	-8.58356	-8.38354	-0.20002
	random_geometry_Br_00883	-6.92355	-6.94754	0.02399
	random_geometry_Br_00884	-0.57899	-0.53657	-0.04242
	random_geometry_Br_00885	-4.49523	-4.79137	0.29614
	random_geometry_Br_00886	-3.83521	-3.96423	0.12902
	random_geometry_Br_00887	-2.38386	-2.39138	0.00752
	random_geometry_Br_00888	-6.11299	-6.27476	0.16177
	random_geometry_Br_00890	-1.1857	-1.13703	-0.04868
	random_geometry_Br_00891	-0.66886	-0.60881	-0.06005
	random_geometry_Br_00892	-1.33198	-1.48558	0.1536
	random_geometry_Br_00893	-2.70697	-2.61208	-0.09489
	random_geometry_Br_00894	-6.7332	-6.85099	0.11779
	random_geometry_Br_00897	-3.78017	-3.87783	0.09766
	random_geometry_Br_00898	-1.95178	-1.90579	-0.04598
	random_geometry_Br_00899	-2.92929	-2.95215	0.02286
	random_geometry_Br_00900	-16.4724	-13.6561	-2.81631
	random_geometry_Br_00901	-5.61393	-5.53418	-0.07975
	random_geometry_Br_00902	-12.4044	-12.2833	-0.12116
	random_geometry_Br_00903	-0.87527	-0.88848	0.01321
	random_geometry_Br_00904	-3.98381	-3.97464	-0.00917
	random_geometry_Br_00906	-3.67119	-3.90905	0.23785
	random_geometry_Br_00907	-2.39673	-2.08894	-0.30779
	random_geometry_Br_00908	-1.31953	-1.359	0.03947
	random_geometry_Br_00909	-2.30544	-2.68784	0.3824
	random_geometry_Br_00910	-6.57953	-5.47424	-1.10528
	random_geometry_Br_00911	-3.02102	-2.99153	-0.0295
	random_geometry_Br_00912	2.52945	-3.69313	6.22258
	random_geometry_Br_00913	-6.31921	-6.22977	-0.08944
	random_geometry_Br_00914	6.2675	4.39355	1.87395
	random_geometry_Br_00915	0.13633	-0.29186	0.42819
	random_geometry_Br_00916	3.86803	-0.77956	4.64759
	random_geometry_Br_00917	-5.83982	-5.61888	-0.22094
	random_geometry_Br_00918	-8.97104	-8.84011	-0.13094
	random_geometry_Br_00919	-1.39262	-1.39322	0.0006
	random_geometry_Br_00921	-1.81364	-1.64688	-0.16677
	random_geometry_Br_00922	-4.8725	-4.69059	-0.18191
	random_geometry_Br_00923	-3.21069	-3.14341	-0.06728
	random_geometry_Br_00924	-7.48086	-7.1704	-0.31046
	random_geometry_Br_00925	-0.49206	-0.47511	-0.01696
	random_geometry_Br_00926	-5.17518	-5.08119	-0.09399
	random_geometry_Br_00927	-2.25832	-2.22855	-0.02977
	random_geometry_Br_00928	-1.24693	-1.04705	-0.19988
	random_geometry_Br_00929	-5.41133	-5.3381	-0.07323
	random_geometry_Br_00930	-2.3073	-4.21413	1.90683
	random_geometry_Br_00931	-0.75325	-0.7068	-0.04645
	random_geometry_Br_00932	-0.76491	-0.72235	-0.04255
	random_geometry_Br_00933	-1.42184	-1.43168	0.00985
	random_geometry_Br_00934	-0.90888	-1.06922	0.16033
	random_geometry_Br_00935	-1.81018	-1.66862	-0.14156
	random_geometry_Br_00936	-3.15117	-3.18425	0.03308
	random_geometry_Br_00937	-8.02742	-7.57534	-0.45208
	random_geometry_Br_00938	-8.21522	-8.59693	0.38172
	random_geometry_Br_00939	-2.00409	-1.90934	-0.09475
	random_geometry_Br_00940	-1.63697	-1.56488	-0.07209
	random_geometry_Br_00941	-3.11707	-2.96456	-0.15251
	random_geometry_Br_00942	-1.29657	-1.23642	-0.06014
	random_geometry_Br_00943	-4.03773	-4.22464	0.1869
	random_geometry_Br_00945	-4.30827	-4.39026	0.08199
	random_geometry_Br_00946	-4.26099	-4.23808	-0.02291
	random_geometry_Br_00947	-3.228	-3.36749	0.13949
	random_geometry_Br_00948	-3.74127	-3.80222	0.06095
	random_geometry_Br_00949	-2.42058	-2.30375	-0.11683
	random_geometry_Br_00951	-1.73239	-1.78877	0.05638
	random_geometry_Br_00953	-3.66422	-3.79912	0.13491
	random_geometry_Br_00954	-0.50178	-0.39955	-0.10224
	random_geometry_Br_00955	-5.50434	-5.22299	-0.28136
	random_geometry_Br_00956	-8.53188	-7.25522	-1.27666
	random_geometry_Br_00957	-1.55684	-1.53967	-0.01716
	random_geometry_Br_00958	-4.61502	-3.49126	-1.12376
	random_geometry_Br_00959	-8.40861	-8.2276	-0.18101
	random_geometry_Br_00960	-3.35868	-3.20242	-0.15626
	random_geometry_Br_00961	6.84467	0.78359	6.06108
	random_geometry_Br_00962	2.08471	2.61903	-0.53432
	random_geometry_Br_00963	-1.00237	-0.98075	-0.02162
	random_geometry_Br_00964	-10.8474	-10.9135	0.06609
	random_geometry_Br_00966	-2.26829	-2.23735	-0.03094
	random_geometry_Br_00967	-2.66969	-2.43782	-0.23187
	random_geometry_Br_00968	-4.65382	-4.75344	0.09962
	random_geometry_Br_00969	-1.22069	-1.1749	-0.04579
	random_geometry_Br_00970	-6.19021	-6.01902	-0.17119
	random_geometry_Br_00971	-0.64339	-0.52653	-0.11685
	random_geometry_Br_00972	-2.62435	-2.5315	-0.09285
	random_geometry_Br_00973	-2.43065	-2.62004	0.18939
	random_geometry_Br_00974	-2.53485	-2.40871	-0.12613
	random_geometry_Br_00975	-8.5078	-7.69243	-0.81537
	random_geometry_Br_00976	-2.09142	-2.0568	-0.03462
	random_geometry_Br_00977	-0.36049	-0.35627	-0.00422
	random_geometry_Br_00978	3.32615	-2.39047	5.71662
	random_geometry_Br_00979	-1.33016	-1.20124	-0.12892
	random_geometry_Br_00980	-0.95063	-0.80011	-0.15052
	random_geometry_Br_00981	-2.24955	-2.15623	-0.09332
	random_geometry_Br_00982	-1.43379	-1.33309	-0.1007
	random_geometry_Br_00983	-2.74178	-2.70658	-0.0352
	random_geometry_Br_00984	-4.04965	-3.63104	-0.41861
	random_geometry_Br_00985	-2.37991	-2.25789	-0.12202
	random_geometry_Br_00986	-1.3619	-1.65326	0.29136
	random_geometry_Br_00987	2.91002	-0.65168	3.5617
	random_geometry_Br_00988	-2.03871	-1.86244	-0.17626
	random_geometry_Br_00990	-1.39125	-1.44579	0.05454
	random_geometry_Br_00991	-0.50639	-0.49109	-0.0153
	random_geometry_Br_00992	-0.49058	-0.43659	-0.05399
	random_geometry_Br_00993	-0.40147	-0.35653	-0.04494
	random_geometry_Br_00994	-5.13032	-5.36199	0.23167
	random_geometry_Br_00995	-0.89054	-0.94254	0.052
	random_geometry_Br_00996	-2.82576	-2.89049	0.06472
	random_geometry_Br_00998	-3.25116	-3.36319	0.11203
	random_geometry_Br_00999	-3.97234	-4.06682	0.09449
	random_geometry_Br_01002	-2.05282	-1.87487	-0.17795
	random_geometry_Br_01003	-4.34824	-4.29767	-0.05056
	random_geometry_Br_01004	-4.36224	-4.30932	-0.05292
	random_geometry_Br_01005	-2.41027	-2.31632	-0.09394
	random_geometry_Br_01006	-8.87889	-8.60865	-0.27023
	random_geometry_Br_01007	-5.67245	-5.88304	0.21059
	random_geometry_Br_01008	-2.85715	-2.71117	-0.14598
	random_geometry_Br_01009	-3.698	-3.68435	-0.01365
	random_geometry_Br_01010	-1.52812	-1.50914	-0.01897
	random_geometry_Br_01011	4.64072	-0.28077	4.92149
	random_geometry_Br_01012	-2.72572	-2.59595	-0.12977
	random_geometry_Br_01013	-4.87477	-5.20613	0.33135
	random_geometry_Br_01014	-0.74336	-0.80388	0.06052
	random_geometry_Br_01015	-2.94828	-2.65661	-0.29168
	random_geometry_Br_01016	-0.60389	-0.69428	0.09039
	random_geometry_Br_01017	-2.12709	-1.9584	-0.16869
	random_geometry_Br_01019	-5.88476	-6.31195	0.42719
	random_geometry_Br_01020	-1.95128	-1.83385	-0.11743
	random_geometry_Br_01021	-0.91058	-0.92006	0.00949
	random_geometry_Br_01022	-2.43598	-3.84939	1.4134
	random_geometry_Br_01023	-3.98252	-4.07131	0.0888
	random_geometry_Br_01024	-7.86459	-6.92865	-0.93594
	random_geometry_Br_01025	-1.26215	-1.0568	-0.20534
	random_geometry_Br_01026	-2.1186	-2.01469	-0.10391
	random_geometry_Br_01028	6.44744	3.48933	2.95811
	random_geometry_Br_01029	-5.07959	-5.32675	0.24716
	random_geometry_Br_01031	-3.96495	-3.98729	0.02233
	random_geometry_Br_01032	-3.2958	-3.24525	-0.05055
	random_geometry_Br_01033	-1.9972	-1.93689	-0.06031
	random_geometry_Br_01036	-1.82348	-1.79667	-0.02681
	random_geometry_Br_01037	-3.88906	-5.16263	1.27357
	random_geometry_Br_01039	-7.70662	-7.70962	0.00299
	random_geometry_Br_01040	-6.28053	-6.32122	0.0407
	random_geometry_Br_01041	-2.10214	-2.12954	0.0274
	random_geometry_Br_01042	-6.4236	-5.93453	-0.48907
	random_geometry_Br_01043	-4.0399	-5.74558	1.70568
	random_geometry_Br_01044	-0.61649	-0.56812	-0.04837
	random_geometry_Br_01045	-1.98302	-1.84365	-0.13937
	random_geometry_Br_01046	-9.27585	-9.17644	-0.0994
	random_geometry_Br_01048	-2.71693	-2.82398	0.10705
	random_geometry_Br_01049	-0.64802	-0.71632	0.0683
	random_geometry_Br_01050	-15.1423	-14.2927	-0.84952
	random_geometry_Br_01051	-16.5073	-14.4187	-2.0886
	random_geometry_Br_01053	-5.18609	-5.45111	0.26502
	random_geometry_Br_01054	-3.77665	-3.74688	-0.02977
	random_geometry_Br_01055	-9.15242	-7.6026	-1.54982
	random_geometry_Br_01056	-2.09479	-1.82211	-0.27268
	random_geometry_Br_01057	-4.81739	0.26951	-5.08689
	random_geometry_Br_01058	-2.14162	-2.15094	0.00932
	random_geometry_Br_01059	-2.87354	-4.48402	1.61048
	random_geometry_Br_01060	-7.45474	-7.3091	-0.14564
	random_geometry_Br_01061	-3.73871	-3.45534	-0.28337
	random_geometry_Br_01064	-1.59912	-1.68895	0.08983
	random_geometry_Br_01066	-0.71194	-0.73605	0.02411
	random_geometry_Br_01067	-5.8274	-5.92701	0.09961
	random_geometry_Br_01068	-2.60166	-2.73203	0.13037
	random_geometry_Br_01069	0.33294	0.96005	-0.6271
	random_geometry_Br_01070	-4.68938	-8.1535	3.46412
	random_geometry_Br_01071	-0.89467	-0.90333	0.00866
	random_geometry_Br_01072	-7.1517	-7.03746	-0.11424
	random_geometry_Br_01074	-1.28225	-1.32011	0.03786
	random_geometry_Br_01075	-5.11954	-5.02428	-0.09525
	random_geometry_Br_01076	-1.10661	-1.20846	0.10186
	random_geometry_Br_01077	-0.9039	-0.91028	0.00638
	random_geometry_Br_01078	-6.81513	-6.6705	-0.14463
	random_geometry_Br_01079	-1.92019	-1.85233	-0.06785
	random_geometry_Br_01080	-0.42335	-0.46941	0.04606
	random_geometry_Br_01081	-12.4787	-10.3779	-2.10082
	random_geometry_Br_01082	-5.74431	-5.53957	-0.20474
	random_geometry_Br_01083	-0.50588	-0.58681	0.08093
	random_geometry_Br_01084	-10.8577	-8.71186	-2.14584
	random_geometry_Br_01085	-13.3932	-10.6278	-2.76537
	random_geometry_Br_01086	-2.77552	-2.45749	-0.31803
	random_geometry_Br_01087	-2.17768	-1.9652	-0.21248
	random_geometry_Br_01088	-1.8866	-1.80738	-0.07922
	random_geometry_Br_01089	-1.30222	-1.27676	-0.02546
	random_geometry_Br_01090	-2.775	-2.99268	0.21768
	random_geometry_Br_01091	-4.19809	-4.30889	0.1108
	random_geometry_Br_01092	-0.4594	-0.33838	-0.12102
	random_geometry_Br_01093	-6.75226	-6.68603	-0.06623
	random_geometry_Br_01094	5.02961	4.94281	0.0868
	random_geometry_Br_01095	-0.93904	-0.94561	0.00658
	random_geometry_Br_01096	-5.05867	-5.60975	0.55107
	random_geometry_Br_01097	-1.8519	-1.77071	-0.08119
	random_geometry_Br_01099	-1.4015	-1.3629	-0.0386
	random_geometry_Br_01100	-3.25546	-3.03667	-0.21879
	random_geometry_Br_01101	-3.59859	-3.44794	-0.15065
	random_geometry_Br_01102	-4.04916	-4.01498	-0.03418
	random_geometry_Br_01103	-2.92636	-2.81487	-0.11149
	random_geometry_Br_01104	-5.05782	-4.88942	-0.1684
	random_geometry_Br_01105	-5.32866	-5.36378	0.03512
	random_geometry_Br_01106	-3.4228	-3.18622	-0.23657
	random_geometry_Br_01107	-4.82902	-5.05515	0.22613
	random_geometry_Br_01108	-3.71507	-4.73516	1.02009
	random_geometry_Br_01109	-17.34	-14.6539	-2.68618
	random_geometry_Br_01110	-0.7658	-0.73044	-0.03536
	random_geometry_Br_01113	-10.7822	-11.1646	0.38239
	random_geometry_Br_01114	-0.70834	-0.72249	0.01415
	random_geometry_Br_01115	-7.10543	-7.05705	-0.04839
	random_geometry_Br_01116	0.58048	-3.3249	3.90538
	random_geometry_Br_01117	-1.40688	-2.95763	1.55075
	random_geometry_Br_01118	-1.45268	-1.52083	0.06815
	random_geometry_Br_01119	-3.17927	-3.25097	0.0717
	random_geometry_Br_01120	-1.45536	-1.30147	-0.15389
	random_geometry_Br_01121	-3.69246	-3.61441	-0.07805
	random_geometry_Br_01122	-0.98992	-0.9431	-0.04682
	random_geometry_Br_01124	-1.78079	-1.90168	0.12088
	random_geometry_Br_01125	-3.21243	-3.20176	-0.01066
	random_geometry_Br_01127	-6.27107	-6.52904	0.25797
	random_geometry_Br_01128	-2.66309	-2.65276	-0.01033
	random_geometry_Br_01130	-2.39061	-2.37963	-0.01098
	random_geometry_Br_01131	-2.06859	-3.5631	1.49451
	random_geometry_Br_01132	-0.75921	-0.7766	0.01739
	random_geometry_Br_01134	-1.1165	-1.17922	0.06271
	random_geometry_Br_01135	-1.16506	-1.17362	0.00856
	random_geometry_Br_01136	-3.34969	-3.33306	-0.01663
	random_geometry_Br_01137	-0.9978	-1.0072	0.0094
	random_geometry_Br_01138	-3.21515	-3.3006	0.08545
	random_geometry_Br_01139	5.42766	2.3631	3.06456
	random_geometry_Br_01140	-6.07125	-5.80489	-0.26636
	random_geometry_Br_01142	-3.8328	-3.90682	0.07402
	random_geometry_Br_01143	-4.85124	-4.74191	-0.10933
	random_geometry_Br_01144	-1.52509	-1.27641	-0.24868
	random_geometry_Br_01145	-0.42554	-0.34536	-0.08018
	random_geometry_Br_01146	-2.27876	-2.16451	-0.11425
	random_geometry_Br_01147	-5.80516	-6.02308	0.21792
	random_geometry_Br_01148	-0.49439	-0.49455	0.00017
	random_geometry_Br_01149	-2.8932	-2.7506	-0.14259
	random_geometry_Br_01151	-0.82422	-0.81612	-0.0081
	random_geometry_Br_01152	-7.46365	-6.9762	-0.48745
	random_geometry_Br_01155	-0.63937	-0.54568	-0.09368
	random_geometry_Br_01156	-1.39836	-3.10278	1.70443
	random_geometry_Br_01158	-5.91665	-5.43559	-0.48106
	random_geometry_Br_01159	-3.55834	-3.56589	0.00755
	random_geometry_Br_01160	-1.71184	-1.66277	-0.04907
	random_geometry_Br_01161	-3.31019	-3.06382	-0.24636
	random_geometry_Br_01162	-1.38592	-1.18331	-0.20261
	random_geometry_Br_01163	-1.92042	-1.57669	-0.34373
	random_geometry_Br_01164	-0.50101	-0.41038	-0.09063
	random_geometry_Br_01165	-2.80237	-2.59893	-0.20345
	random_geometry_Br_01167	-5.01009	-5.18108	0.171
	random_geometry_Br_01168	-4.27468	-4.62178	0.3471
	random_geometry_Br_01169	-13.8238	-12.7171	-1.10673
	random_geometry_Br_01170	-0.27625	-0.3772	0.10096
	random_geometry_Br_01171	-7.25429	-6.74652	-0.50777
	random_geometry_Br_01172	-4.35018	-4.21074	-0.13945
	random_geometry_Br_01174	-4.25454	-4.58141	0.32687
	random_geometry_Br_01175	-3.7776	-3.74313	-0.03447
	random_geometry_Br_01176	-1.99151	-3.36608	1.37458
	random_geometry_Br_01177	-9.2472	-8.99729	-0.24992
	random_geometry_Br_01178	-1.13699	-1.30431	0.16732
	random_geometry_Br_01179	8.86567	8.54186	0.32381
	random_geometry_Br_01180	-3.70694	-3.93134	0.2244
	random_geometry_Br_01181	-1.54043	-1.3403	-0.20014
	random_geometry_Br_01182	-8.04072	-7.43035	-0.61037
	random_geometry_Br_01183	-6.95919	-6.70435	-0.25484
	random_geometry_Br_01184	-1.36856	-1.42363	0.05507
	random_geometry_Br_01185	-2.00426	-1.93476	-0.0695
	random_geometry_Br_01186	-1.18461	-1.08438	-0.10023
	random_geometry_Br_01187	-0.69561	-0.65121	-0.0444
	random_geometry_Br_01188	-1.84173	-1.75218	-0.08955
	random_geometry_Br_01189	-2.49379	-2.68025	0.18645
	random_geometry_Br_01190	-3.65224	-3.50865	-0.14359
	random_geometry_Br_01191	-1.34636	-1.4442	0.09784
	random_geometry_Br_01192	-7.78416	-7.14202	-0.64214
	random_geometry_Br_01193	-6.52944	-6.4209	-0.10855
	random_geometry_Br_01194	-5.70847	-5.63591	-0.07256
	random_geometry_Br_01195	-3.20591	-3.17364	-0.03227
	random_geometry_Br_01196	-2.42611	-2.23143	-0.19468
	random_geometry_Br_01198	-0.55231	-0.48787	-0.06444
	random_geometry_Br_01199	-6.11965	-6.19309	0.07343
	random_geometry_Br_01200	-0.74181	-0.71448	-0.02732
	random_geometry_Br_01201	-1.15484	-1.18683	0.03199
	random_geometry_Br_01202	-9.94578	-9.93399	-0.01179
	random_geometry_Br_01203	-1.39494	-1.34509	-0.04986
	random_geometry_Br_01204	-2.89041	-3.01761	0.12719
	random_geometry_Br_01205	-2.56499	-2.59091	0.02592
	random_geometry_Br_01206	-1.12059	-1.04874	-0.07185
	random_geometry_Br_01207	-6.9277	-6.86876	-0.05893
	random_geometry_Br_01208	-3.9225	-3.1199	-0.80261
	random_geometry_Br_01210	-7.37016	-7.43918	0.06902
	random_geometry_Br_01211	-0.76645	-0.76796	0.0015
	random_geometry_Br_01212	5.0199	4.34096	0.67894
	random_geometry_Br_01214	-0.55577	-0.53263	-0.02314
	random_geometry_Br_01215	-2.55371	-2.26975	-0.28396
	random_geometry_Br_01216	-0.73287	-0.69005	-0.04283
	random_geometry_Br_01217	-4.00373	-4.32625	0.32252
	random_geometry_Br_01218	-3.79503	-3.876	0.08098
	random_geometry_Br_01219	-1.11003	-1.05307	-0.05695
	random_geometry_Br_01220	-5.78275	-5.72946	-0.05329
	random_geometry_Br_01221	-1.69215	-1.64281	-0.04934
	random_geometry_Br_01222	-1.73151	-1.70593	-0.02558
	random_geometry_Br_01224	-6.62363	-6.43481	-0.18882
	random_geometry_Br_01225	-1.83852	-1.61667	-0.22185
	random_geometry_Br_01226	-1.68398	-1.57889	-0.1051
	random_geometry_Br_01227	-2.55882	-2.44093	-0.11789
	random_geometry_Br_01228	-1.63622	-1.56015	-0.07607
	random_geometry_Br_01229	-3.00718	-2.77321	-0.23397
	random_geometry_Br_01231	-3.00498	-3.06208	0.05711
	random_geometry_Br_01232	-4.3268	-4.27506	-0.05174
	random_geometry_Br_01233	-3.77796	-4.06891	0.29095
	random_geometry_Br_01234	-2.29778	-2.02337	-0.27441
	random_geometry_Br_01235	-0.54555	-0.43002	-0.11553
	random_geometry_Br_01236	-3.88975	-4.19326	0.30351
	random_geometry_Br_01237	-3.26964	-3.13683	-0.1328
	random_geometry_Br_01238	-1.64346	-1.52714	-0.11632
	random_geometry_Br_01239	-7.0323	-7.01561	-0.01669
	random_geometry_Br_01240	-4.76502	-4.93192	0.1669
	random_geometry_Br_01241	-10.282	-9.82254	-0.45949
	random_geometry_Br_01242	-15.3271	-13.5536	-1.77345
	random_geometry_Br_01243	-3.77259	-4.4082	0.63561
	random_geometry_Br_01244	-1.31841	-2.03929	0.72088
	random_geometry_Br_01245	-7.24384	-7.26759	0.02376
	random_geometry_Br_01247	-3.17438	-3.15706	-0.01733
	random_geometry_Br_01248	-2.67349	-2.43033	-0.24316
	random_geometry_Br_01249	-12.7145	-13.9081	1.19363
	random_geometry_Br_01250	-0.05516	-2.36226	2.3071
	random_geometry_Br_01251	-5.45165	-5.53929	0.08764
	random_geometry_Br_01252	-0.96997	-0.88177	-0.0882
	random_geometry_Br_01253	-0.96816	-0.91026	-0.0579
	random_geometry_Br_01254	4.60685	5.03482	-0.42796
	random_geometry_Br_01255	-2.96233	-2.79301	-0.16933
	random_geometry_Br_01256	-1.33073	-1.2889	-0.04183
	random_geometry_Br_01257	-4.73477	-4.63152	-0.10326
	random_geometry_Br_01258	-2.14442	-1.98716	-0.15726
	random_geometry_Br_01260	8.50043	4.09702	4.40341
	random_geometry_Br_01261	-1.06384	-0.88972	-0.17412
	random_geometry_Br_01262	-3.26793	-3.29231	0.02438
	random_geometry_Br_01263	-5.76436	-5.86835	0.10399
	random_geometry_Br_01264	-3.48377	-4.55824	1.07447
	random_geometry_Br_01265	-4.09186	-4.16148	0.06962
	random_geometry_Br_01266	-8.47104	-7.78026	-0.69078
	random_geometry_Br_01267	8.63208	4.32569	4.30639
	random_geometry_Br_01268	-10.7933	-10.7027	-0.09059
	random_geometry_Br_01270	-2.62905	-2.73511	0.10606
	random_geometry_Br_01271	-3.18691	-3.15813	-0.02878
	random_geometry_Br_01272	-0.81695	-0.83826	0.02131
	random_geometry_Br_01273	-0.75886	-0.77269	0.01383
	random_geometry_Br_01274	-1.45336	-1.43136	-0.022
	random_geometry_Br_01275	-4.60882	-4.7349	0.12608
	random_geometry_Br_01276	-6.1958	-6.09625	-0.09955
	random_geometry_Br_01277	-3.90125	-3.85928	-0.04198
	random_geometry_Br_01278	-6.79439	-6.65056	-0.14383
	random_geometry_Br_01279	-1.66158	-1.63709	-0.0245
	random_geometry_Br_01280	-6.81653	-6.88857	0.07204
	random_geometry_Br_01281	-2.25636	-2.28311	0.02675
	random_geometry_Br_01282	-1.20231	-1.07451	-0.1278
	random_geometry_Br_01284	-3.60645	-3.56181	-0.04464
	random_geometry_Br_01287	-5.356	-5.49345	0.13745
	random_geometry_Br_01289	-2.84053	-2.84704	0.00651
	random_geometry_Br_01290	-0.81648	-0.85835	0.04186
	random_geometry_Br_01293	-1.53811	-1.56368	0.02557
	random_geometry_Br_01294	-5.75183	-5.70302	-0.04881
	random_geometry_Br_01295	-1.64293	-1.65002	0.0071
	random_geometry_Br_01296	-3.92212	-3.90798	-0.01414
	random_geometry_Br_01297	-0.96728	-0.93872	-0.02856
	random_geometry_Br_01298	-0.83875	-0.78902	-0.04972
	random_geometry_Br_01300	-6.51923	-6.31787	-0.20136
	random_geometry_Br_01301	-1.03437	-0.93668	-0.09769
	random_geometry_Br_01302	-12.6952	-9.69354	-3.00164
	random_geometry_Br_01303	-2.61178	-2.66225	0.05047
	random_geometry_Br_01304	-9.80966	-8.54092	-1.26874
	random_geometry_Br_01305	-1.71592	-1.74319	0.02727
	random_geometry_Br_01306	-1.57083	-1.57475	0.00392
	random_geometry_Br_01307	-2.10511	-2.00165	-0.10346
	random_geometry_Br_01308	-11.2954	-9.16659	-2.12877
	random_geometry_Br_01309	-4.12156	-4.12238	0.00082
	random_geometry_Br_01310	-3.67527	-3.7215	0.04623
	random_geometry_Br_01311	-0.65187	-0.63688	-0.01499
	random_geometry_Br_01312	-3.2433	-3.02595	-0.21735
	random_geometry_Br_01313	-6.18199	-6.34652	0.16453
	random_geometry_Br_01314	-3.04965	-3.05633	0.00668
	random_geometry_Br_01316	-2.20516	-2.22345	0.01829
	random_geometry_Br_01317	1.57677	1.79825	-0.22148
	random_geometry_Br_01318	-0.90588	-0.89812	-0.00776
	random_geometry_Br_01319	-2.70914	-2.36928	-0.33986
	random_geometry_Br_01320	-0.79597	-0.93258	0.13661
	random_geometry_Br_01322	-12.1041	-11.0363	-1.06783
	random_geometry_Br_01323	-0.87106	-0.76366	-0.1074
	random_geometry_Br_01324	-6.26141	-5.52517	-0.73624
	random_geometry_Br_01325	-4.30266	-4.36041	0.05774
	random_geometry_Br_01326	-6.16177	-6.35743	0.19567
	random_geometry_Br_01328	-6.19737	-5.90604	-0.29133
	random_geometry_Br_01329	-2.49442	-2.19934	-0.29508
	random_geometry_Br_01330	-5.71831	-5.23529	-0.48302
	random_geometry_Br_01331	-5.62962	-5.46647	-0.16316
	random_geometry_Br_01332	-3.03095	-3.1787	0.14776
	random_geometry_Br_01333	-1.26335	-1.47681	0.21346
	random_geometry_Br_01334	-0.69116	-0.68444	-0.00671
	random_geometry_Br_01335	-2.51643	-2.29371	-0.22272
	random_geometry_Br_01336	-0.36821	-0.36346	-0.00475
	random_geometry_Br_01337	-1.64454	-1.51773	-0.12681
	random_geometry_Br_01339	-0.10065	1.49797	-1.59862
	random_geometry_Br_01340	-4.96939	-4.61117	-0.35822
	random_geometry_Br_01341	-1.15392	-1.11397	-0.03995
	random_geometry_Br_01343	-5.71572	-5.89827	0.18255
	random_geometry_Br_01344	-5.00354	-5.06664	0.06309
	random_geometry_Br_01345	-4.35428	-4.27736	-0.07693
	random_geometry_Br_01347	-0.58552	-0.50769	-0.07784
	random_geometry_Br_01348	-2.23243	-2.27385	0.04142
	random_geometry_Br_01349	-3.62781	-3.58658	-0.04123
	random_geometry_Br_01350	-2.00012	-1.912	-0.08813
	random_geometry_Br_01351	-2.01959	-2.38818	0.36859
	random_geometry_Br_01352	-1.04457	-1.03761	-0.00696
	random_geometry_Br_01353	-3.44767	-3.69543	0.24776
	random_geometry_Br_01354	-4.80498	-5.10332	0.29835
	random_geometry_Br_01355	-4.55228	-4.42503	-0.12725
	random_geometry_Br_01356	-8.99346	-9.08682	0.09336
	random_geometry_Br_01357	-4.31504	-4.43308	0.11804
	random_geometry_Br_01359	-3.48866	-3.15244	-0.33622
	random_geometry_Br_01361	-1.10779	-1.06721	-0.04058
	random_geometry_Br_01362	-1.50603	-1.70438	0.19834
	random_geometry_Br_01363	-0.59537	-0.59531	-6e-05
	random_geometry_Br_01364	-2.10058	-2.1918	0.09122
	random_geometry_Br_01365	-0.88418	-0.80246	-0.08172
	random_geometry_Br_01366	-2.6674	-2.76797	0.10057
	random_geometry_Br_01367	-2.63519	-2.51457	-0.12062
	random_geometry_Br_01368	-7.28799	-6.89552	-0.39247
	random_geometry_Br_01369	-1.68488	-1.59709	-0.08779
	random_geometry_Br_01370	-1.51048	-1.52782	0.01735
	random_geometry_Br_01371	-6.12439	-6.61471	0.49032
	random_geometry_Br_01372	-2.38418	-2.17236	-0.21182
	random_geometry_Br_01373	-0.40662	-0.34267	-0.06394
	random_geometry_Br_01374	-9.25547	-8.15439	-1.10108
	random_geometry_Br_01375	-1.57289	-1.71311	0.14023
	random_geometry_Br_01376	-7.13373	-6.40814	-0.72559
	random_geometry_Br_01377	-3.88556	-3.90022	0.01467
	random_geometry_Br_01379	-5.05407	-4.90476	-0.14931
	random_geometry_Br_01380	-3.49452	-3.4388	-0.05573
	random_geometry_Br_01382	-9.49726	-8.31846	-1.1788
	random_geometry_Br_01383	-5.9143	-5.81184	-0.10246
	random_geometry_Br_01384	-0.89111	-0.84208	-0.04903
	random_geometry_Br_01386	-8.50453	-8.15724	-0.34729
	random_geometry_Br_01387	-3.97638	-4.00786	0.03148
	random_geometry_Br_01388	3.03651	4.74681	-1.7103
	random_geometry_Br_01389	-3.28251	-3.22732	-0.05519
	random_geometry_Br_01390	-4.32452	-4.40259	0.07807
	random_geometry_Br_01391	-1.08168	-1.07841	-0.00328
	random_geometry_Br_01392	-8.06305	-7.98843	-0.07462
	random_geometry_Br_01393	-1.20822	-1.20439	-0.00383
	random_geometry_Br_01394	2.05077	1.78384	0.26692
	random_geometry_Br_01395	-4.55051	-4.13852	-0.41199
	random_geometry_Br_01396	-9.4021	-9.51165	0.10955
	random_geometry_Br_01397	-0.75591	-0.67333	-0.08258
	random_geometry_Br_01398	-2.11491	-2.09093	-0.02398
	random_geometry_Br_01399	-5.52986	-5.28397	-0.24589
	random_geometry_Br_01400	-2.09019	-1.93491	-0.15528
	random_geometry_Br_01401	-3.08832	-3.14758	0.05926
	random_geometry_Br_01402	-6.60139	-6.98624	0.38485
	random_geometry_Br_01403	-4.99641	-5.27852	0.28211
	random_geometry_Br_01404	-2.59421	-2.41901	-0.17521
	random_geometry_Br_01405	-1.4706	-1.41681	-0.05379
	random_geometry_Br_01406	-17.5567	-15.0595	-2.4972
	random_geometry_Br_01407	-0.43437	-0.39639	-0.03797
	random_geometry_Br_01408	-1.25813	-1.22959	-0.02855
	random_geometry_Br_01409	-1.08914	-1.05952	-0.02962
	random_geometry_Br_01410	-1.75371	-1.65477	-0.09895
	random_geometry_Br_01411	-11.4535	-11.2492	-0.20428
	random_geometry_Br_01412	2.61853	4.82882	-2.21029
	random_geometry_Br_01413	2.6079	0.64552	1.96237
	random_geometry_Br_01414	-0.42192	-0.45367	0.03175
	random_geometry_Br_01415	-0.38411	-0.35501	-0.0291
	random_geometry_Br_01416	-8.82813	-9.0482	0.22007
	random_geometry_Br_01418	-0.53225	-2.30324	1.77099
	random_geometry_Br_01419	-2.39243	-2.39847	0.00604
	random_geometry_Br_01420	-0.97949	-1.02177	0.04227
	random_geometry_Br_01421	-1.90009	-1.9798	0.07971
	random_geometry_Br_01422	-1.87101	-1.69618	-0.17484
	random_geometry_Br_01423	-8.32377	-8.15111	-0.17266
	random_geometry_Br_01424	-4.7202	-4.9503	0.2301
	random_geometry_Br_01425	-1.66641	-1.77011	0.10371
	random_geometry_Br_01426	-6.37527	-6.24803	-0.12724
	random_geometry_Br_01427	-6.63338	-6.34493	-0.28845
	random_geometry_Br_01428	-0.85995	-0.9245	0.06454
	random_geometry_Br_01429	-1.83991	-1.82996	-0.00994
	random_geometry_Br_01430	-4.27687	-5.50123	1.22435
	random_geometry_Br_01431	3.49792	2.99567	0.50225
	random_geometry_Br_01433	-4.94636	-5.02514	0.07878
	random_geometry_Br_01434	0.83431	0.06696	0.76735
	random_geometry_Br_01436	-1.97437	-1.94754	-0.02683
	random_geometry_Br_01437	-0.3537	-0.34231	-0.01139
	random_geometry_Br_01438	-1.58628	-1.51053	-0.07575
	random_geometry_Br_01439	-4.72387	-4.67293	-0.05094
	random_geometry_Br_01440	-2.20923	-1.87462	-0.33461
	random_geometry_Br_01442	-6.05315	-5.7193	-0.33385
	random_geometry_Br_01443	-3.98758	-4.40786	0.42028
	random_geometry_Br_01445	-6.32554	-6.35127	0.02573
	random_geometry_Br_01446	-5.16231	-4.88899	-0.27332
	random_geometry_Br_01447	-9.15091	-9.50411	0.3532
	random_geometry_Br_01448	-5.76611	-5.86314	0.09703
	random_geometry_Br_01450	-3.97072	-15.5144	11.5436
	random_geometry_Br_01451	-0.65541	-0.6779	0.02249
	random_geometry_Br_01452	-1.19273	-1.19257	-0.00015
	random_geometry_Br_01453	-0.60079	-0.59097	-0.00982
	random_geometry_Br_01454	-1.45916	-1.55541	0.09625
	random_geometry_Br_01455	-6.03153	-6.18653	0.15501
	random_geometry_Br_01456	-4.01088	-3.84588	-0.165
	random_geometry_Br_01457	-8.61917	-8.51023	-0.10894
	random_geometry_Br_01458	-4.43997	-4.59986	0.15989
	random_geometry_Br_01459	-0.94405	-0.88632	-0.05773
	random_geometry_Br_01460	-4.68437	-4.65067	-0.0337
	random_geometry_Br_01461	-5.31437	-5.16461	-0.14976
	random_geometry_Br_01462	-2.2862	-2.29566	0.00946
	random_geometry_Br_01463	8.37142	6.92253	1.44889
	random_geometry_Br_01464	-6.50788	-6.40021	-0.10766
	random_geometry_Br_01465	-6.17298	-5.87686	-0.29612
	random_geometry_Br_01466	-0.84855	-0.91493	0.06638
	random_geometry_Br_01467	-0.52421	-0.42671	-0.09751
	random_geometry_Br_01468	-1.79083	-1.79385	0.00302
	random_geometry_Br_01469	-2.34085	-2.25453	-0.08632
	random_geometry_Br_01470	-2.14277	-2.17908	0.03631
	random_geometry_Br_01472	-1.39708	-1.20888	-0.1882
	random_geometry_Br_01473	-4.29413	-4.15802	-0.13611
	random_geometry_Br_01474	-0.56324	-0.5689	0.00565
	random_geometry_Br_01475	-0.9662	-0.85557	-0.11062
	random_geometry_Br_01477	-6.08414	-6.02062	-0.06352
	random_geometry_Br_01478	-3.43513	-3.37421	-0.06092
	random_geometry_Br_01481	-10.7017	-10.3808	-0.32088
	random_geometry_Br_01482	-1.08057	-1.01202	-0.06855
	random_geometry_Br_01483	-1.81796	-1.76794	-0.05002
	random_geometry_Br_01487	-8.01712	-8.17719	0.16007
	random_geometry_Br_01488	-0.43685	-0.35541	-0.08145
	random_geometry_Br_01489	-5.92259	-6.2175	0.29491
	random_geometry_Br_01490	-0.9495	-1.71129	0.76178
	random_geometry_Br_01491	-2.35715	-2.2645	-0.09265
	random_geometry_Br_01492	-2.12948	-1.90445	-0.22503
	random_geometry_Br_01493	-4.06547	-4.23248	0.16701
	random_geometry_Br_01494	-1.65897	-1.64598	-0.01298
	random_geometry_Br_01495	-2.65245	-2.57862	-0.07383
	random_geometry_Br_01496	-0.17662	1.14113	-1.31775
	random_geometry_Br_01497	-1.00835	-0.85534	-0.15301
	random_geometry_Br_01498	-1.57734	-1.5194	-0.05795
	random_geometry_Br_01499	-0.93632	-0.9228	-0.01353
	random_geometry_Br_01501	-1.95119	-1.74557	-0.20561
	random_geometry_Br_01502	-4.35917	-4.56791	0.20873
	random_geometry_Br_01503	2.90267	2.03157	0.8711
	random_geometry_Br_01504	-2.13855	-2.08228	-0.05628
	random_geometry_Br_01505	-2.13214	-2.05149	-0.08066
	random_geometry_Br_01507	-5.04813	-5.27787	0.22974
	random_geometry_Br_01508	8.623	7.17531	1.44769
	random_geometry_Br_01509	-7.89713	-8.09769	0.20056
	random_geometry_Br_01510	-2.34399	-2.17696	-0.16703
	random_geometry_Br_01511	-6.82272	-6.43504	-0.38768
	random_geometry_Br_01513	-8.38987	-8.40088	0.01101
	random_geometry_Br_01514	-0.65729	-0.54679	-0.1105
	random_geometry_Br_01515	-3.83153	-3.92541	0.09388
	random_geometry_Br_01516	4.34599	4.04723	0.29876
	random_geometry_Br_01517	-6.3326	-6.05468	-0.27792
	random_geometry_Br_01518	-6.82287	-6.7256	-0.09727
	random_geometry_Br_01519	-9.87163	-9.44912	-0.42251
	random_geometry_Br_01520	-1.13873	-1.08572	-0.05301
	random_geometry_Br_01521	-4.19636	-3.94566	-0.25071
	random_geometry_Br_01522	-3.59576	-3.64893	0.05317
	random_geometry_Br_01525	-3.97064	-4.05413	0.08349
	random_geometry_Br_01527	-12.3617	-13.9288	1.56708
	random_geometry_Br_01528	-8.92936	-8.37826	-0.55111
	random_geometry_Br_01530	-2.31411	-2.34243	0.02832
	random_geometry_Br_01531	-1.2678	-1.11742	-0.15039
	random_geometry_Br_01533	-5.29518	-5.28833	-0.00685
	random_geometry_Br_01534	-1.12038	-1.08497	-0.03541
	random_geometry_Br_01535	-3.64058	-3.75547	0.11489
	random_geometry_Br_01536	-1.48617	-1.41033	-0.07584
	random_geometry_Br_01537	-5.14941	-5.41145	0.26204
	random_geometry_Br_01539	-1.53627	-1.54869	0.01242
	random_geometry_Br_01540	-7.44097	-7.41596	-0.025
	random_geometry_Br_01541	-2.08926	-2.10899	0.01974
	random_geometry_Br_01542	-8.0515	-8.15931	0.10782
	random_geometry_Br_01543	-7.07171	-7.22662	0.15492
	random_geometry_Br_01544	-0.95276	-0.95206	-0.0007
	random_geometry_Br_01546	-5.70387	-5.75996	0.05609
	random_geometry_Br_01547	-4.14479	-3.82353	-0.32127
	random_geometry_Br_01548	-5.18159	-4.94396	-0.23763
	random_geometry_Br_01549	-2.30558	-2.37518	0.06961
	random_geometry_Br_01550	-5.98462	-5.79536	-0.18925
	random_geometry_Br_01553	-3.46259	-3.28072	-0.18187
	random_geometry_Br_01554	-8.13596	-7.67524	-0.46072
	random_geometry_Br_01555	-2.02015	-1.96554	-0.05461
	random_geometry_Br_01556	-0.45643	-0.34209	-0.11434
	random_geometry_Br_01557	-0.62621	-0.64857	0.02236
	random_geometry_Br_01558	-3.04361	-2.95629	-0.08732
	random_geometry_Br_01559	-1.97932	-1.88288	-0.09644
	random_geometry_Br_01560	-2.04835	-1.74784	-0.30051
	random_geometry_Br_01561	-2.94278	-2.90504	-0.03774
	random_geometry_Br_01562	-3.74218	-3.79694	0.05477
	random_geometry_Br_01563	-9.73597	-9.51302	-0.22295
	random_geometry_Br_01564	-10.325	-9.98118	-0.34381
	random_geometry_Br_01565	-0.93681	-0.87604	-0.06077
	random_geometry_Br_01566	-2.20614	-2.0528	-0.15334
	random_geometry_Br_01567	-3.99841	-4.0695	0.07109
	random_geometry_Br_01568	-4.5091	-4.70136	0.19226
	random_geometry_Br_01570	8.12016	8.15033	-0.03017
	random_geometry_Br_01571	-0.39433	-0.3406	-0.05373
	random_geometry_Br_01572	-2.35122	-2.25788	-0.09334
	random_geometry_Br_01573	-6.26406	-6.29899	0.03493
	random_geometry_Br_01574	-5.47812	-5.08255	-0.39557
	random_geometry_Br_01575	-3.10523	-4.23912	1.13389
	random_geometry_Br_01576	5.45197	5.41059	0.04139
	random_geometry_Br_01577	-6.07951	-6.22767	0.14816
	random_geometry_Br_01578	-1.73291	-1.70405	-0.02886
	random_geometry_Br_01579	-1.50043	-1.2744	-0.22603
	random_geometry_Br_01580	-1.31333	-1.36794	0.05461
	random_geometry_Br_01581	-3.78009	-3.78016	7e-05
	random_geometry_Br_01582	-0.77075	-0.75548	-0.01527
	random_geometry_Br_01583	-8.94936	-8.92715	-0.02221
	random_geometry_Br_01584	-5.40884	-5.16521	-0.24362
	random_geometry_Br_01585	1.3013	-1.19584	2.49714
	random_geometry_Br_01586	-12.0357	-17.9885	5.95274
	random_geometry_Br_01587	-1.97782	-2.09485	0.11703
	random_geometry_Br_01588	-1.51895	-1.39623	-0.12272
	random_geometry_Br_01589	-5.81865	-5.40645	-0.4122
	random_geometry_Br_01590	-7.70707	-7.93117	0.2241
	random_geometry_Br_01591	-8.20547	-11.9938	3.78837
	random_geometry_Br_01592	-7.33632	-6.71657	-0.61975
	random_geometry_Br_01593	-2.05571	-1.99637	-0.05934
	random_geometry_Br_01594	-4.77757	-4.91416	0.13659
	random_geometry_Br_01595	-0.99897	-0.97822	-0.02075
	random_geometry_Br_01596	-3.20958	-2.42464	-0.78494
	random_geometry_Br_01597	-1.21103	-1.24	0.02897
	random_geometry_Br_01598	-7.17661	-7.19395	0.01734
	random_geometry_Br_01599	-4.92612	-5.54502	0.6189
	random_geometry_Br_01601	-5.6373	-5.82956	0.19226
	random_geometry_Br_01603	-5.8603	-5.57139	-0.28891
	random_geometry_Br_01604	-1.19331	-1.53631	0.343
	random_geometry_Br_01605	-3.06273	-3.0712	0.00847
	random_geometry_Br_01606	-0.88752	-0.95326	0.06574
	random_geometry_Br_01607	-2.62947	-2.57429	-0.05518
	random_geometry_Br_01608	-0.52279	-0.40384	-0.11895
	random_geometry_Br_01609	-0.95947	-1.01672	0.05724
	random_geometry_Br_01610	-0.81769	-0.86171	0.04402
	random_geometry_Br_01611	-1.71957	-1.72042	0.00085
	random_geometry_Br_01612	-0.73924	-0.74418	0.00494
	random_geometry_Br_01613	-9.18388	-8.45437	-0.72952
	random_geometry_Br_01614	-1.99467	-1.88803	-0.10664
	random_geometry_Br_01615	-3.70602	-3.60746	-0.09856
	random_geometry_Br_01616	-1.83329	-4.16887	2.33558
	random_geometry_Br_01617	-3.16946	-5.42794	2.25848
	random_geometry_Br_01618	-3.43719	-3.27169	-0.1655
	random_geometry_Br_01619	-3.68285	-3.6583	-0.02454
	random_geometry_Br_01621	-6.42762	-5.94588	-0.48174
	random_geometry_Br_01623	-7.32444	-14.7294	7.405
	random_geometry_Br_01624	-6.93645	-7.09071	0.15425
	random_geometry_Br_01625	-2.81361	-2.71513	-0.09847
	random_geometry_Br_01626	-3.70786	-3.66413	-0.04373
	random_geometry_Br_01627	-8.33958	-8.36758	0.028
	random_geometry_Br_01628	-3.96353	-3.90059	-0.06294
	random_geometry_Br_01629	-2.04147	-1.83487	-0.2066
	random_geometry_Br_01630	4.31765	3.86485	0.45281
	random_geometry_Br_01631	-5.71813	-5.69254	-0.02559
	random_geometry_Br_01632	-5.61225	-6.00771	0.39545
	random_geometry_Br_01633	-4.88431	-4.90158	0.01727
	random_geometry_Br_01634	-8.08445	-7.94277	-0.14167
	random_geometry_Br_01635	-4.30519	-8.80909	4.5039
	random_geometry_Br_01636	-0.59506	-0.64647	0.05141
	random_geometry_Br_01637	-1.82325	-1.83402	0.01077
	random_geometry_Br_01638	-3.85087	-3.90388	0.05301
	random_geometry_Br_01639	-3.54468	-3.01114	-0.53354
	random_geometry_Br_01640	-3.38991	-3.50537	0.11546
	random_geometry_Br_01642	-5.15479	-5.01139	-0.14339
	random_geometry_Br_01643	-5.16857	-5.53328	0.36471
	random_geometry_Br_01644	-0.51207	-0.54262	0.03055
	random_geometry_Br_01645	-1.54575	-1.45685	-0.0889
	random_geometry_Br_01646	-8.58618	-9.2463	0.66012
	random_geometry_Br_01647	-3.87975	-3.8818	0.00205
	random_geometry_Br_01648	-1.18141	-1.02199	-0.15942
	random_geometry_Br_01649	-3.99832	-3.93878	-0.05954
	random_geometry_Br_01650	-1.48985	-1.35031	-0.13954
	random_geometry_Br_01651	-6.26374	-6.19591	-0.06782
	random_geometry_Br_01652	-0.71715	-0.70933	-0.00782
	random_geometry_Br_01653	-6.36837	-6.15536	-0.21301
	random_geometry_Br_01654	-2.56485	-2.31763	-0.24722
	random_geometry_Br_01655	-6.97713	-6.85462	-0.12251
	random_geometry_Br_01657	-0.68232	-0.79903	0.11672
	random_geometry_Br_01658	-3.58966	-3.51837	-0.07129
	random_geometry_Br_01659	-2.48211	-2.18086	-0.30125
	random_geometry_Br_01660	-0.27124	-0.35592	0.08468
	random_geometry_Br_01661	1.30181	-2.3873	3.6891
	random_geometry_Br_01662	-6.2163	-5.73746	-0.47884
	random_geometry_Br_01663	-0.47547	-0.46243	-0.01304
	random_geometry_Br_01664	0.44957	0.37547	0.0741
	random_geometry_Br_01665	-5.37302	-5.12346	-0.24956
	random_geometry_Br_01666	-1.01439	-1.01449	0.0001
	random_geometry_Br_01667	-2.6411	-4.60956	1.96846
	random_geometry_Br_01668	-15.2618	-12.1752	-3.08665
	random_geometry_Br_01669	-0.68129	-0.68784	0.00655
	random_geometry_Br_01670	-2.03035	-2.04092	0.01057
	random_geometry_Br_01671	-2.16804	-2.14646	-0.02157
	random_geometry_Br_01672	-4.69167	-4.78424	0.09258
	random_geometry_Br_01673	-0.35745	-0.36023	0.00277
	random_geometry_Br_01674	-1.38903	-1.14649	-0.24254
	random_geometry_Br_01675	-8.5411	-7.77811	-0.76299
	random_geometry_Br_01676	-8.19127	-8.40215	0.21088
	random_geometry_Br_01677	-0.41953	-0.35413	-0.0654
	random_geometry_Br_01678	-7.46531	-6.87037	-0.59494
	random_geometry_Br_01680	-4.89849	-5.39924	0.50075
	random_geometry_Br_01681	-5.3901	-5.45385	0.06374
	random_geometry_Br_01682	-4.02176	-4.70785	0.6861
	random_geometry_Br_01683	-1.41767	-1.25924	-0.15843
	random_geometry_Br_01684	-5.9781	-6.11028	0.13218
	random_geometry_Br_01685	-1.65988	-1.65179	-0.00809
	random_geometry_Br_01687	-6.68408	-6.74752	0.06344
	random_geometry_Br_01688	-0.82872	-0.8867	0.05798
	random_geometry_Br_01691	-4.1512	-4.12641	-0.02479
	random_geometry_Br_01692	-1.3594	-1.55787	0.19847
	random_geometry_Br_01693	-5.72683	-5.56051	-0.16632
	random_geometry_Br_01694	-4.33375	-4.37595	0.0422
	random_geometry_Br_01695	-7.2611	-5.10431	-2.15679
	random_geometry_Br_01697	-1.59601	-1.49864	-0.09738
	random_geometry_Br_01698	-5.25716	-5.58843	0.33127
	random_geometry_Br_01699	-1.57712	-1.48206	-0.09506
	random_geometry_Br_01700	-1.76421	-1.69831	-0.06591
	random_geometry_Br_01701	-2.83501	-2.80246	-0.03254
	random_geometry_Br_01702	-3.35364	-3.37311	0.01948
	random_geometry_Br_01703	-9.62031	-10.0549	0.43454
	random_geometry_Br_01704	-1.74492	-1.73186	-0.01306
	random_geometry_Br_01705	-1.28525	-1.23161	-0.05364
	random_geometry_Br_01706	-8.48024	-7.11524	-1.365
	random_geometry_Br_01707	-2.43232	-2.74371	0.31139
	random_geometry_Br_01708	-0.41632	-0.34763	-0.06869
	random_geometry_Br_01709	-1.38579	-1.36695	-0.01884
	random_geometry_Br_01710	-2.10991	-1.87996	-0.22995
	random_geometry_Br_01711	-2.83485	-2.93632	0.10147
	random_geometry_Br_01712	-4.04946	-4.04571	-0.00376
	random_geometry_Br_01713	-4.34502	-5.85377	1.50875
	random_geometry_Br_01714	-8.96163	-7.39171	-1.56992
	random_geometry_Br_01716	-0.99196	-0.97372	-0.01825
	random_geometry_Br_01717	-0.83462	-0.83487	0.00025
	random_geometry_Br_01718	-1.46099	-1.45749	-0.0035
	random_geometry_Br_01719	-0.74685	-0.74124	-0.00561
	random_geometry_Br_01721	-0.38808	-0.35463	-0.03345
	random_geometry_Br_01722	-4.88956	-5.85388	0.96433
	random_geometry_Br_01723	-10.448	-9.63047	-0.81752
	random_geometry_Br_01724	-2.15439	-2.07948	-0.07492
	random_geometry_Br_01725	-3.32344	-3.26108	-0.06236
	random_geometry_Br_01726	-5.50539	-5.2979	-0.20749
	random_geometry_Br_01728	-4.2365	-4.1969	-0.03961
	random_geometry_Br_01730	-2.14445	-3.81311	1.66867
	random_geometry_Br_01731	-4.50372	-4.57223	0.06851
	random_geometry_Br_01732	-7.13827	-7.12789	-0.01037
	random_geometry_Br_01733	-3.11162	-2.94833	-0.16328
	random_geometry_Br_01734	-2.38557	-2.40561	0.02003
	random_geometry_Br_01735	-12.3186	-11.2815	-1.03714
	random_geometry_Br_01736	1.4511	-0.38526	1.83636
	random_geometry_Br_01737	-4.58077	-4.72263	0.14186
	random_geometry_Br_01738	-1.65769	-1.48701	-0.17068
	random_geometry_Br_01739	-13.0794	-11.9552	-1.12421
	random_geometry_Br_01740	-3.26702	-2.82862	-0.4384
	random_geometry_Br_01741	-3.53086	-3.35306	-0.1778
	random_geometry_Br_01742	-0.37629	-0.35172	-0.02457
	random_geometry_Br_01743	-0.56935	-0.53815	-0.0312
	random_geometry_Br_01744	-3.35482	-4.53675	1.18194
	random_geometry_Br_01745	-0.67221	-0.75345	0.08124
	random_geometry_Br_01746	-4.16723	-5.06507	0.89785
	random_geometry_Br_01747	-0.91247	-0.90509	-0.00738
	random_geometry_Br_01748	-6.60928	-6.46225	-0.14703
	random_geometry_Br_01749	-1.67587	-1.61992	-0.05595
	random_geometry_Br_01752	-2.02346	-1.87256	-0.1509
	random_geometry_Br_01753	-0.55418	-0.62239	0.06822
	random_geometry_Br_01754	-4.17899	-4.21402	0.03503
	random_geometry_Br_01755	-3.75997	-2.8495	-0.91048
	random_geometry_Br_01756	-5.94728	-6.50573	0.55844
	random_geometry_Br_01757	-5.92227	-6.11583	0.19355
	random_geometry_Br_01758	-5.84516	-5.8005	-0.04465
	random_geometry_Br_01759	-0.46835	-0.48907	0.02072
	random_geometry_Br_01760	-1.13649	-1.11695	-0.01953
	random_geometry_Br_01761	-2.83578	-2.83592	0.00013
	random_geometry_Br_01762	-3.84464	-3.71109	-0.13355
	random_geometry_Br_01763	-12.279	-11.4091	-0.86991
	random_geometry_Br_01764	-1.35275	-1.51728	0.16453
	random_geometry_Br_01766	-5.60978	-5.49248	-0.1173
	random_geometry_Br_01767	-9.60144	-9.75954	0.1581
	random_geometry_Br_01768	-5.21967	-5.34901	0.12934
	random_geometry_Br_01769	-5.2231	-5.18515	-0.03795
	random_geometry_Br_01770	-7.37539	-6.94617	-0.42922
	random_geometry_Br_01771	-1.20957	-1.27295	0.06338
	random_geometry_Br_01772	-2.40944	-2.43232	0.02288
	random_geometry_Br_01773	-4.90627	-4.849	-0.05727
	random_geometry_Br_01774	-2.02499	-1.89659	-0.1284
	random_geometry_Br_01775	-5.75377	-5.82522	0.07145
	random_geometry_Br_01776	-0.90923	-0.93078	0.02154
	random_geometry_Br_01777	-8.92138	-8.25801	-0.66337
	random_geometry_Br_01778	-4.27257	-4.33677	0.0642
	random_geometry_Br_01779	-2.335	-2.08857	-0.24643
	random_geometry_Br_01781	-1.16319	-1.08125	-0.08194
	random_geometry_Br_01782	-4.75623	-4.72209	-0.03413
	random_geometry_Br_01783	-3.16304	-3.14268	-0.02036
	random_geometry_Br_01784	-9.06861	-8.15725	-0.91136
	random_geometry_Br_01785	-2.34522	-2.49166	0.14645
	random_geometry_Br_01786	-9.27818	-9.61274	0.33456
	random_geometry_Br_01787	-7.0171	-7.16008	0.14298
	random_geometry_Br_01788	-2.46353	-2.27334	-0.19018
	random_geometry_Br_01789	-3.73302	-2.95408	-0.77894
	random_geometry_Br_01790	0.82818	0.81619	0.01199
	random_geometry_Br_01791	-2.63128	-2.5991	-0.03219
	random_geometry_Br_01793	-5.22479	-5.48159	0.2568
	random_geometry_Br_01794	-7.82953	-7.88122	0.0517
	random_geometry_Br_01795	-0.8993	-0.95808	0.05878
	random_geometry_Br_01796	-5.78743	-5.78093	-0.0065
	random_geometry_Br_01797	-5.64046	-5.11986	-0.52059
	random_geometry_Br_01798	-1.94855	-2.11971	0.17116
	random_geometry_Br_01799	-5.91773	-7.0719	1.15417
	random_geometry_Br_01800	-2.13738	-2.02025	-0.11713
	random_geometry_Br_01801	-0.63509	-0.71981	0.08472
	random_geometry_Br_01803	-5.47267	-5.71339	0.24071
	random_geometry_Br_01805	5.53363	9.81352	-4.27989
	random_geometry_Br_01806	-2.12636	-2.11908	-0.00728
	random_geometry_Br_01808	-2.43947	-2.42966	-0.00981
	random_geometry_Br_01809	-2.99273	-2.88482	-0.10791
	random_geometry_Br_01810	-2.89639	-2.85725	-0.03914
	random_geometry_Br_01811	-1.9295	-1.6448	-0.2847
	random_geometry_Br_01813	-2.40907	-2.43507	0.026
	random_geometry_Br_01814	-11.6631	-7.00722	-4.65591
	random_geometry_Br_01815	-1.14781	-1.15978	0.01196
	random_geometry_Br_01816	-3.4383	-3.46982	0.03151
	random_geometry_Br_01817	-6.31793	-6.29979	-0.01814
	random_geometry_Br_01818	-1.63274	-1.66492	0.03218
	random_geometry_Br_01819	-3.08382	-3.15041	0.06659
	random_geometry_Br_01820	-2.41345	-2.50494	0.09149
	random_geometry_Br_01821	-11.5311	-11.3604	-0.17073
	random_geometry_Br_01822	-3.12171	-2.97352	-0.1482
	random_geometry_Br_01823	-2.05153	-2.11886	0.06734
	random_geometry_Br_01824	-13.1769	-12.0115	-1.16531
	random_geometry_Br_01825	-2.4762	-2.55538	0.07918
	random_geometry_Br_01827	-4.73936	-4.87278	0.13342
	random_geometry_Br_01828	-6.65894	-6.43697	-0.22197
	random_geometry_Br_01829	-4.0066	-4.56853	0.56194
	random_geometry_Br_01831	5.82254	2.0728	3.74974
	random_geometry_Br_01832	-10.6506	-9.87565	-0.77498
	random_geometry_Br_01833	-1.99416	-1.83288	-0.16128
	random_geometry_Br_01834	-0.40276	-0.34342	-0.05934
	random_geometry_Br_01835	-5.6549	-5.51612	-0.13878
	random_geometry_Br_01836	-0.73469	-0.73551	0.00082
	random_geometry_Br_01837	-0.40761	-0.34476	-0.06285
	random_geometry_Br_01838	-0.99285	-0.94159	-0.05126
	random_geometry_Br_01839	-3.03728	-3.0666	0.02931
	random_geometry_Br_01840	-4.91308	-4.79175	-0.12134
	random_geometry_Br_01841	-2.04248	-2.13466	0.09217
	random_geometry_Br_01842	-1.3378	-1.28047	-0.05734
	random_geometry_Br_01843	-10.5422	-9.21567	-1.32652
	random_geometry_Br_01844	-5.9718	-5.57309	-0.3987
	random_geometry_Br_01845	-4.96045	-4.67257	-0.28788
	random_geometry_Br_01847	-0.38672	-0.34677	-0.03995
	random_geometry_Br_01849	-1.39246	-1.37747	-0.01499
	random_geometry_Br_01850	-5.08977	-4.9676	-0.12217
	random_geometry_Br_01851	-3.4944	-3.62363	0.12923
	random_geometry_Br_01852	-2.91483	-2.78053	-0.13431
	random_geometry_Br_01853	-3.47815	-3.34199	-0.13616
	random_geometry_Br_01855	-1.29985	-1.43652	0.13667
	random_geometry_Br_01856	-8.45664	-7.58014	-0.8765
	random_geometry_Br_01859	-0.16761	-1.40863	1.24102
	random_geometry_Br_01860	-1.98626	-1.83709	-0.14917
	random_geometry_Br_01861	-1.85633	-1.87283	0.0165
	random_geometry_Br_01862	-3.33935	-3.22722	-0.11214
	random_geometry_Br_01864	-2.04889	-4.7985	2.74961
	random_geometry_Br_01865	-9.63199	-9.75464	0.12266
	random_geometry_Br_01866	-0.79399	-0.78779	-0.0062
	random_geometry_Br_01867	-0.90905	-0.84411	-0.06494
	random_geometry_Br_01868	-6.8076	-6.8232	0.01559
	random_geometry_Br_01869	-5.4966	-5.29655	-0.20005
	random_geometry_Br_01870	-4.84506	-4.74284	-0.10222
	random_geometry_Br_01871	-0.64482	-0.62431	-0.02051
	random_geometry_Br_01872	-2.34027	-2.23832	-0.10196
	random_geometry_Br_01873	-2.42001	-2.52137	0.10136
	random_geometry_Br_01874	-3.27992	-2.94754	-0.33238
	random_geometry_Br_01875	-5.93235	-5.80722	-0.12513
	random_geometry_Br_01876	-7.85875	-7.94369	0.08494
	random_geometry_Br_01877	-3.15499	-3.14888	-0.00611
	random_geometry_Br_01878	-9.40261	-8.77963	-0.62297
	random_geometry_Br_01879	-2.52706	-2.40089	-0.12617
	random_geometry_Br_01880	-4.26794	-4.22359	-0.04435
	random_geometry_Br_01881	-1.64844	-1.64941	0.00097
	random_geometry_Br_01882	-6.56361	-6.34111	-0.2225
	random_geometry_Br_01884	-1.18616	-1.15311	-0.03305
	random_geometry_Br_01886	-3.96794	-4.19382	0.22587
	random_geometry_Br_01887	-8.78769	-12.0306	3.24293
	random_geometry_Br_01888	-5.34503	-5.30676	-0.03827
	random_geometry_Br_01889	-13.4396	-12.2274	-1.2121
	random_geometry_Br_01890	-1.08074	-0.99835	-0.0824
	random_geometry_Br_01891	-0.98239	-0.91473	-0.06766
	random_geometry_Br_01892	-2.52526	-2.56889	0.04363
	random_geometry_Br_01893	-0.72449	-0.71547	-0.00902
	random_geometry_Br_01894	-2.07763	-3.63037	1.55275
	random_geometry_Br_01895	-1.7096	-1.54202	-0.16758
	random_geometry_Br_01896	-2.77183	-2.63528	-0.13656
	random_geometry_Br_01897	-8.49991	-8.81455	0.31463
	random_geometry_Br_01898	-2.54133	-2.52045	-0.02087
	random_geometry_Br_01899	-0.94313	-0.83909	-0.10404
	random_geometry_Br_01900	-1.25967	-1.39629	0.13662
	random_geometry_Br_01901	-6.95399	-6.7245	-0.22948
	random_geometry_Br_01902	-2.75322	-2.47451	-0.27871
	random_geometry_Br_01903	-0.61306	-0.55003	-0.06303
	random_geometry_Br_01904	0.51793	-1.10175	1.61968
	random_geometry_Br_01905	-2.34552	-2.10854	-0.23699
	random_geometry_Br_01906	-1.32646	-1.39222	0.06576
	random_geometry_Br_01907	-0.77529	-0.7791	0.00382
	random_geometry_Br_01909	-2.84703	-2.93108	0.08405
	random_geometry_Br_01910	-1.31606	-1.41913	0.10307
	random_geometry_Br_01911	-1.01662	-1.0084	-0.00823
	random_geometry_Br_01912	-4.86684	-5.0322	0.16536
	random_geometry_Br_01913	-1.38713	-1.19223	-0.19489
	random_geometry_Br_01914	-3.45345	-3.44473	-0.00873
	random_geometry_Br_01915	-1.90811	-1.82901	-0.0791
	random_geometry_Br_01916	-2.40754	-2.25015	-0.15738
	random_geometry_Br_01917	-6.88911	-6.58901	-0.30011
	random_geometry_Br_01918	-4.63266	-4.6787	0.04604
	random_geometry_Br_01919	-2.3747	-2.3236	-0.0511
	random_geometry_Br_01920	-8.96161	-9.33837	0.37676
	random_geometry_Br_01921	-13.4378	-11.5196	-1.91822
	random_geometry_Br_01922	-3.49589	-3.71869	0.2228
	random_geometry_Br_01924	-1.73226	-1.7665	0.03424
	random_geometry_Br_01925	-9.89073	-8.91928	-0.97145
	random_geometry_Br_01926	-1.3123	-1.94321	0.63091
	random_geometry_Br_01927	-3.33592	-3.45014	0.11422
	random_geometry_Br_01928	-2.30592	-2.24072	-0.0652
	random_geometry_Br_01929	-3.55541	-3.63481	0.0794
	random_geometry_Br_01930	-2.52637	-2.13601	-0.39036
	random_geometry_Br_01931	-4.72086	-3.45963	-1.26123
	random_geometry_Br_01932	-4.02754	-3.6463	-0.38124
	random_geometry_Br_01933	-0.7199	-0.65185	-0.06805
	random_geometry_Br_01934	-13.3395	-10.0118	-3.32766
	random_geometry_Br_01936	-8.04143	-7.1629	-0.87853
	random_geometry_Br_01938	-6.49349	-6.35584	-0.13765
	random_geometry_Br_01939	-3.19696	-2.97889	-0.21807
	random_geometry_Br_01941	-0.94339	-0.89343	-0.04995
	random_geometry_Br_01942	-1.23016	-1.11758	-0.11258
	random_geometry_Br_01945	-3.74757	-4.84105	1.09348
	random_geometry_Br_01946	-3.01152	-3.16501	0.15349
	random_geometry_Br_01947	-4.93021	-4.59631	-0.3339
	random_geometry_Br_01948	-0.84111	-0.85583	0.01472
	random_geometry_Br_01949	-5.71545	-5.27044	-0.44502
	random_geometry_Br_01950	-3.81524	-4.14939	0.33416
	random_geometry_Br_01951	-0.39041	-0.38549	-0.00492
	random_geometry_Br_01952	-4.29251	-4.23657	-0.05594
	random_geometry_Br_01953	-2.85579	-2.92409	0.0683
	random_geometry_Br_01954	-4.48179	-4.50374	0.02195
	random_geometry_Br_01955	-0.98801	-0.84825	-0.13976
	random_geometry_Br_01956	-5.49529	-5.5429	0.04761
	random_geometry_Br_01957	1.10366	0.76939	0.33427
	random_geometry_Br_01958	-2.44634	-2.2004	-0.24595
	random_geometry_Br_01959	-3.13462	-3.35593	0.22131
	random_geometry_Br_01961	-1.67684	-1.80264	0.1258
	random_geometry_Br_01962	-1.66091	-1.76085	0.09994
	random_geometry_Br_01963	-0.43374	-0.34751	-0.08623
	random_geometry_Br_01964	-1.58484	-1.53989	-0.04495
	random_geometry_Br_01965	-1.23693	-1.23323	-0.0037
	random_geometry_Br_01966	-4.98928	-4.74671	-0.24258
	random_geometry_Br_01967	-1.70338	-1.51979	-0.18359
	random_geometry_Br_01968	-0.65133	-0.6172	-0.03414
	random_geometry_Br_01969	-6.92343	-7.56662	0.64319
	random_geometry_Br_01970	-8.65909	-6.98186	-1.67723
	random_geometry_Br_01971	-2.8072	-2.75819	-0.04901
	random_geometry_Br_01972	-4.32109	-4.22452	-0.09657
	random_geometry_Br_01973	-5.64829	-5.35259	-0.2957
	random_geometry_Br_01974	-0.29469	-0.38045	0.08576
	random_geometry_Br_01975	-8.06908	-8.24918	0.18009
	random_geometry_Br_01977	-8.11369	-7.35123	-0.76246
	random_geometry_Br_01978	-0.6196	-0.61164	-0.00796
	random_geometry_Br_01981	-2.67843	-2.76604	0.08761
	random_geometry_Br_01982	-2.45696	-2.54424	0.08728
	random_geometry_Br_01983	-4.0189	-4.18749	0.16859
	random_geometry_Br_01985	-3.83865	-3.94883	0.11018
	random_geometry_Br_01986	-2.85211	-2.74203	-0.11008
	random_geometry_Br_01987	-1.9101	-1.90505	-0.00504
	random_geometry_Br_01988	-7.64724	-7.82525	0.17801
	random_geometry_Br_01989	-6.2414	-6.30438	0.06298
	random_geometry_Br_01990	-6.46289	-6.39712	-0.06577
	random_geometry_Br_01992	-2.18062	-2.05069	-0.12994
	random_geometry_Br_01994	-5.12091	-5.16934	0.04843
	random_geometry_Br_01995	-0.97654	-1.07618	0.09964
	random_geometry_Br_01996	-3.67881	-3.69848	0.01967
	random_geometry_Br_01997	-0.71934	-0.6144	-0.10494
	random_geometry_Br_01998	-5.70335	-5.50213	-0.20122
	random_geometry_Br_01999	-0.91114	-1.01086	0.09972
	random_geometry_Br_02001	-0.92547	-0.94226	0.0168
	random_geometry_Br_02002	-0.51057	-0.37874	-0.13183
	random_geometry_Br_02004	-0.73543	-3.98367	3.24824
	random_geometry_Br_02005	-0.62432	-0.62683	0.00251
	random_geometry_Br_02006	-1.42625	-1.56124	0.13499
	random_geometry_Br_02007	4.83732	5.65572	-0.8184
	random_geometry_Br_02008	-0.63275	-0.67472	0.04197
	random_geometry_Br_02010	-1.16611	-1.14901	-0.01711
	random_geometry_Br_02011	-2.88809	-2.93584	0.04775
	random_geometry_Br_02012	-3.03769	-3.02749	-0.0102
	random_geometry_Br_02013	-1.49531	-1.29598	-0.19933
	random_geometry_Br_02014	-5.46047	-5.64665	0.18618
	random_geometry_Br_02015	-3.74544	-6.79464	3.04921
	random_geometry_Br_02017	-0.58971	-1.03178	0.44208
	random_geometry_Br_02019	-0.53155	-0.6203	0.08875
	random_geometry_Br_02020	-1.85169	-1.76502	-0.08667
	random_geometry_Br_02021	-8.21642	-8.31586	0.09944
	random_geometry_Br_02022	-1.51095	-1.41272	-0.09823
	random_geometry_Br_02023	-2.22812	-2.11632	-0.11179
	random_geometry_Br_02024	-5.32646	-5.79244	0.46598
	random_geometry_Br_02026	-2.43622	-2.22946	-0.20676
	random_geometry_Br_02027	-5.38982	-4.83215	-0.55767
	random_geometry_Br_02028	-6.24839	-6.37936	0.13096
	random_geometry_Br_02029	-1.45666	-1.22532	-0.23134
	random_geometry_Br_02030	-5.13457	-4.81535	-0.31922
	random_geometry_Br_02031	-2.37684	-2.43795	0.06111
	random_geometry_Br_02033	-1.84626	-1.84292	-0.00334
	random_geometry_Br_02034	-0.9394	-0.7978	-0.1416
	random_geometry_Br_02035	-0.39424	-0.34436	-0.04988
	random_geometry_Br_02037	-2.71537	-2.8489	0.13354
	random_geometry_Br_02038	-0.9628	-0.9838	0.021
	random_geometry_Br_02039	-4.7473	-4.95221	0.20491
	random_geometry_Br_02040	-1.99119	-1.99854	0.00736
	random_geometry_Br_02041	-2.0713	-2.11933	0.04803
	random_geometry_Br_02042	-0.59345	-0.53707	-0.05638
	random_geometry_Br_02043	-2.74646	-2.66214	-0.08432
	random_geometry_Br_02044	-3.7551	-3.57435	-0.18074
	random_geometry_Br_02045	4.25382	-0.16575	4.41958
	random_geometry_Br_02046	-1.2303	-1.20654	-0.02376
	random_geometry_Br_02047	-5.75485	-5.83629	0.08144
	random_geometry_Br_02048	8.06001	1.15822	6.90178
	random_geometry_Br_02049	-2.14973	-2.14416	-0.00556
	random_geometry_Br_02050	-0.82343	-0.80442	-0.019
	random_geometry_Br_02051	0.38075	0.23251	0.14824
	random_geometry_Br_02052	-1.06449	-1.06078	-0.0037
	random_geometry_Br_02053	-3.99648	-4.31192	0.31545
	random_geometry_Br_02054	-7.25164	-7.17004	-0.0816
	random_geometry_Br_02055	-0.6122	-0.71819	0.10599
	random_geometry_Br_02056	-1.06182	-1.06462	0.00281
	random_geometry_Br_02057	-10.9464	-8.47171	-2.47468
	random_geometry_Br_02058	-3.60896	-3.71993	0.11097
	random_geometry_Br_02059	-1.08499	-0.96682	-0.11817
	random_geometry_Br_02061	-4.94371	-4.99801	0.0543
	random_geometry_Br_02062	-1.97164	-1.95371	-0.01793
	random_geometry_Br_02063	-2.03685	-1.66857	-0.36828
	random_geometry_Br_02064	-0.37767	-0.35487	-0.0228
	random_geometry_Br_02065	-3.20321	-3.31952	0.11631
	random_geometry_Br_02067	-3.90076	-4.09269	0.19193
	random_geometry_Br_02068	-3.78559	-3.72044	-0.06515
	random_geometry_Br_02069	-0.9258	-0.82709	-0.09871
	random_geometry_Br_02070	-5.39401	-5.26647	-0.12754
	random_geometry_Br_02071	-1.03764	-0.99811	-0.03953
	random_geometry_Br_02072	-2.61087	-2.44368	-0.16719
	random_geometry_Br_02073	0.08234	-0.16289	0.24523
	random_geometry_Br_02074	-3.57995	-3.44635	-0.1336
	random_geometry_Br_02075	-5.73965	-5.6275	-0.11215
	random_geometry_Br_02076	-1.95828	-1.95766	-0.00062
	random_geometry_Br_02077	-5.23417	-5.37016	0.13599
	random_geometry_Br_02078	-4.66749	-4.76129	0.09381
	random_geometry_Br_02079	-2.35891	-2.32932	-0.0296
	random_geometry_Br_02080	8.88622	7.69119	1.19504
	random_geometry_Br_02081	-5.49125	-5.42924	-0.06201
	random_geometry_Br_02082	-3.83958	-3.81709	-0.02249
	random_geometry_Br_02083	-6.00258	-5.85136	-0.15123
	random_geometry_Br_02084	-6.67763	-6.2957	-0.38193
	random_geometry_Br_02086	-2.10968	-2.15557	0.04589
	random_geometry_Br_02087	-2.03336	-2.16312	0.12976
	random_geometry_Br_02088	-4.19087	-4.28184	0.09097
	random_geometry_Br_02089	-9.08161	-7.33749	-1.74412
	random_geometry_Br_02090	-0.99527	-0.97139	-0.02388
	random_geometry_Br_02092	-3.44825	-3.60687	0.15861
	random_geometry_Br_02093	-0.55855	-0.54356	-0.01499
	random_geometry_Br_02094	-2.31999	-2.19949	-0.1205
	random_geometry_Br_02095	-0.82618	-0.74345	-0.08273
	random_geometry_Br_02096	-9.75789	-9.14198	-0.61592
	random_geometry_Br_02097	-5.10436	-5.40148	0.29712
	random_geometry_Br_02098	-3.9826	-3.9862	0.0036
	random_geometry_Br_02099	-2.9375	-2.90013	-0.03737
	random_geometry_Br_02100	-2.68234	-2.69821	0.01587
	random_geometry_Br_02102	-4.51275	-4.2939	-0.21885
	random_geometry_Br_02103	-4.15265	-4.19806	0.04541
	random_geometry_Br_02104	-1.52284	-1.55635	0.03351
	random_geometry_Br_02106	-10.4926	-8.66175	-1.83087
	random_geometry_Br_02107	-1.98572	-1.87005	-0.11567
	random_geometry_Br_02109	-6.01751	-6.42049	0.40298
	random_geometry_Br_02110	-1.56423	-1.66282	0.09859
	random_geometry_Br_02111	-1.43574	-1.41699	-0.01875
	random_geometry_Br_02112	-1.5298	-1.43753	-0.09227
	random_geometry_Br_02113	-1.86859	-1.9252	0.05661
	random_geometry_Br_02114	-0.24615	-0.38099	0.13484
	random_geometry_Br_02115	-6.24006	-6.29437	0.05431
	random_geometry_Br_02116	-15.1202	-16.0453	0.92509
	random_geometry_Br_02118	-3.47251	-4.1905	0.71799
	random_geometry_Br_02119	-6.61111	-7.08925	0.47814
	random_geometry_Br_02120	-12.1465	-10.108	-2.03843
	random_geometry_Br_02121	0.54453	-0.02666	0.57118
	random_geometry_Br_02122	-8.54345	-7.70196	-0.84149
	random_geometry_Br_02123	-7.05655	1.53947	-8.59601
	random_geometry_Br_02125	-5.46714	-5.6486	0.18146
	random_geometry_Br_02126	-3.3645	-3.30516	-0.05933
	random_geometry_Br_02127	-1.3297	-1.40184	0.07214
	random_geometry_Br_02128	-8.72686	-7.48223	-1.24463
	random_geometry_Br_02129	-5.34623	-5.32511	-0.02113
	random_geometry_Br_02130	-7.4528	-7.22975	-0.22305
	random_geometry_Br_02132	-6.88287	-7.41125	0.52838
	random_geometry_Br_02133	-2.24662	-2.11978	-0.12684
	random_geometry_Br_02134	-0.56505	-0.58007	0.01502
	random_geometry_Br_02135	-1.55367	-1.7145	0.16083
	random_geometry_Br_02136	-4.90796	-5.08198	0.17402
	random_geometry_Br_02137	-3.9508	-3.88001	-0.07079
	random_geometry_Br_02138	-0.6589	-0.68461	0.02571
	random_geometry_Br_02139	-2.34434	-2.44383	0.09949
	random_geometry_Br_02140	-5.88939	-4.96369	-0.9257
	random_geometry_Br_02141	-7.70102	-7.35666	-0.34435
	random_geometry_Br_02142	-3.16589	-3.02949	-0.1364
	random_geometry_Br_02143	-9.02096	-8.86309	-0.15786
	random_geometry_Br_02144	-6.6075	-6.67599	0.06849
	random_geometry_Br_02145	-3.47032	-3.61568	0.14535
	random_geometry_Br_02146	-3.821	-4.89866	1.07765
	random_geometry_Br_02147	3.97827	4.72831	-0.75004
	random_geometry_Br_02148	-3.84072	-3.92069	0.07997
	random_geometry_Br_02149	-1.82542	-4.96423	3.13881
	random_geometry_Br_02150	-1.70404	-1.6899	-0.01414
	random_geometry_Br_02151	-1.8345	-1.8748	0.04029
	random_geometry_Br_02152	-0.62306	-0.65878	0.03572
	random_geometry_Br_02153	-1.22646	-1.15354	-0.07292
	random_geometry_Br_02154	-5.69322	-5.7451	0.05188
	random_geometry_Br_02155	-4.62669	-4.41184	-0.21486
	random_geometry_Br_02156	-0.58708	-0.58143	-0.00565
	random_geometry_Br_02157	-2.33859	-2.15338	-0.18521
	random_geometry_Br_02159	-3.68477	-4.55858	0.87381
	random_geometry_Br_02160	-5.29309	-5.24029	-0.0528
	random_geometry_Br_02161	-5.68324	-5.33141	-0.35183
	random_geometry_Br_02162	-1.66774	-1.73154	0.0638
	random_geometry_Br_02164	-1.04632	-0.98246	-0.06386
	random_geometry_Br_02166	-0.85157	-0.80893	-0.04263
	random_geometry_Br_02167	-6.5146	-6.56428	0.04968
	random_geometry_Br_02168	-1.32797	-1.29904	-0.02893
	random_geometry_Br_02172	-1.85686	-1.87853	0.02166
	random_geometry_Br_02173	-2.74324	-2.63518	-0.10807
	random_geometry_Br_02174	-2.82818	-2.81701	-0.01117
	random_geometry_Br_02175	-1.73598	-1.79151	0.05553
	random_geometry_Br_02176	-6.35976	-6.15442	-0.20534
	random_geometry_Br_02177	-3.85459	-3.91281	0.05823
	random_geometry_Br_02178	-1.82079	-1.92747	0.10668
	random_geometry_Br_02179	-0.8333	-0.8563	0.023
	random_geometry_Br_02180	-4.37433	-3.38422	-0.99011
	random_geometry_Br_02181	-3.58413	-3.40837	-0.17576
	random_geometry_Br_02182	-3.08977	-3.12807	0.0383
	random_geometry_Br_02183	-0.61493	-0.51503	-0.0999
	random_geometry_Br_02184	-9.30795	-8.40974	-0.89822
	random_geometry_Br_02185	-0.43266	-0.34526	-0.0874
	random_geometry_Br_02186	-5.64335	-5.59983	-0.04352
	random_geometry_Br_02187	-1.53318	-1.54245	0.00926
	random_geometry_Br_02188	-7.50123	-7.51281	0.01158
	random_geometry_Br_02189	-1.11016	-1.11336	0.00321
	random_geometry_Br_02190	-2.99927	-2.99052	-0.00875
	random_geometry_Br_02191	-1.19394	-1.12714	-0.0668
	random_geometry_Br_02192	-0.80066	-0.80419	0.00353
	random_geometry_Br_02193	-3.8568	-3.70454	-0.15225
	random_geometry_Br_02194	-3.4027	-3.32833	-0.07437
	random_geometry_Br_02196	-1.92968	-1.8427	-0.08697
	random_geometry_Br_02197	-0.53483	-0.39638	-0.13845
	random_geometry_Br_02198	-4.60633	-4.57779	-0.02854
	random_geometry_Br_02199	-2.19735	-2.22326	0.02591
	random_geometry_Br_02200	-0.57605	-0.47095	-0.1051
	random_geometry_Br_02201	-5.95064	-5.95031	-0.00033
	random_geometry_Br_02202	-7.26253	-7.252	-0.01053
	random_geometry_Br_02203	-9.50706	-10.2121	0.70504
	random_geometry_Br_02204	-4.42777	-4.31483	-0.11294
	random_geometry_Br_02205	-6.09915	-6.07983	-0.01932
	random_geometry_Br_02206	-10.3085	-9.92007	-0.38847
	random_geometry_Br_02207	-5.9288	-5.87252	-0.05628
	random_geometry_Br_02208	-8.0396	-8.00941	-0.03019
	random_geometry_Br_02209	-0.4289	-0.33489	-0.09401
	random_geometry_Br_02210	-1.76673	-1.74741	-0.01933
	random_geometry_Br_02211	-0.35342	-0.35656	0.00315
	random_geometry_Br_02212	-1.39897	-1.39008	-0.00888
	random_geometry_Br_02213	-0.74979	-0.78009	0.0303
	random_geometry_Br_02214	-3.76524	-3.87129	0.10606
	random_geometry_Br_02216	-9.56797	-9.12578	-0.44219
	random_geometry_Br_02217	-3.9405	-3.90097	-0.03953
	random_geometry_Br_02218	-0.40683	-0.34973	-0.0571
	random_geometry_Br_02219	-7.21963	-7.15816	-0.06146
	random_geometry_Br_02220	-0.48698	-0.34532	-0.14166
	random_geometry_Br_02221	-4.26013	-4.90455	0.64442
	random_geometry_Br_02224	-3.38857	-3.47566	0.08708
	random_geometry_Br_02225	-3.90444	-4.10502	0.20058
	random_geometry_Br_02226	-9.6607	-10.0328	0.37215
	random_geometry_Br_02227	-1.05315	-1.06335	0.0102
	random_geometry_Br_02228	-12.6468	-10.1831	-2.4636
	random_geometry_Br_02229	-0.52217	-0.48641	-0.03577
	random_geometry_Br_02230	-3.43757	-3.29224	-0.14533
	random_geometry_Br_02231	-0.45534	-0.33764	-0.1177
	random_geometry_Br_02232	-2.42873	-2.33103	-0.0977
	random_geometry_Br_02233	-3.30841	-3.35015	0.04175
	random_geometry_Br_02235	-4.22792	-4.14727	-0.08065
	random_geometry_Br_02237	-1.82332	-1.78069	-0.04264
	random_geometry_Br_02238	-1.89951	-1.84623	-0.05328
	random_geometry_Br_02241	-3.92075	-4.03098	0.11023
	random_geometry_Br_02242	-10.2581	-9.99865	-0.25944
	random_geometry_Br_02243	-6.26943	-5.99852	-0.27091
	random_geometry_Br_02244	-7.48344	-7.8725	0.38906
	random_geometry_Br_02245	-8.68551	-7.94894	-0.73657
	random_geometry_Br_02246	-2.8985	-2.76317	-0.13534
	random_geometry_Br_02247	-3.13106	-2.83506	-0.296
	random_geometry_Br_02248	-1.33401	-1.17289	-0.16112
	random_geometry_Br_02249	-0.99098	-0.85546	-0.13552
	random_geometry_Br_02250	-1.25689	-1.2042	-0.05269
	random_geometry_Br_02251	-5.27224	-5.3858	0.11356
	random_geometry_Br_02252	-5.71406	-5.76734	0.05329
	random_geometry_Br_02253	-1.33146	-1.40393	0.07247
	random_geometry_Br_02254	-1.18577	-1.25508	0.0693
	random_geometry_Br_02255	-1.5089	-1.68253	0.17363
	random_geometry_Br_02256	-4.69562	-4.62335	-0.07226
	random_geometry_Br_02257	-2.75774	-2.6448	-0.11294
	random_geometry_Br_02258	-1.43679	-1.44454	0.00775
	random_geometry_Br_02259	-11.7167	-11.4438	-0.27294
	random_geometry_Br_02260	-2.01129	-1.92575	-0.08553
	random_geometry_Br_02261	-2.57358	-2.36804	-0.20553
	random_geometry_Br_02262	-4.94226	-5.22097	0.27872
	random_geometry_Br_02264	-2.14663	-2.00269	-0.14393
	random_geometry_Br_02267	1.94859	1.64821	0.30038
	random_geometry_Br_02268	-2.43853	-2.45434	0.01581
	random_geometry_Br_02269	-5.19061	-5.18102	-0.00959
	random_geometry_Br_02270	-2.08211	-2.01255	-0.06956
	random_geometry_Br_02271	-3.38809	-3.44638	0.05829
	random_geometry_Br_02272	-1.78825	-1.78402	-0.00424
	random_geometry_Br_02273	-8.05397	-7.0524	-1.00158
	random_geometry_Br_02274	-5.66181	-6.76913	1.10732
	random_geometry_Br_02275	-4.36339	-4.5025	0.1391
	random_geometry_Br_02276	-4.5218	-4.57943	0.05763
	random_geometry_Br_02277	-7.57862	-7.43392	-0.14471
	random_geometry_Br_02278	-4.44983	-4.70345	0.25362
	random_geometry_Br_02280	-1.17791	-1.11424	-0.06367
	random_geometry_Br_02281	-8.66284	-8.89009	0.22726
	random_geometry_Br_02282	-2.55782	-2.47845	-0.07936
	random_geometry_Br_02283	-4.95007	-4.92168	-0.0284
	random_geometry_Br_02284	-4.41119	-4.41384	0.00265
[truncated: 24,482 more rows]

## Sheet: PDB data set energies
	File_name	True Energy	Predicted Energy Halobenzene Features	Difference Halobenzene	has_5_ring_attached	Predicted Energy orig. PDB Features	Difference Predicted Energies (Halobenzene - orig. PDB Lig.
	11gs_CL2_3288_phe_8_A_Cl	-5.66137	-5.34978	-0.311583	FALSE	-5.39356	0.0437774
	11gs_CL2_3339_phe_8_B_Cl	-5.76242	-5.36069	-0.401739	FALSE	-5.42767	0.066985
	1bke_I2_4559_phe_149_A_I	-5.09828	-4.87856	-0.219721	FALSE	-4.71964	-0.158916
	1bke_I2_4559_phe_157_A_I	-8.20756	-8.12158	-0.0859813	FALSE	-8.11514	-0.006435
	1bsx_I1_4010_phe_272_A_I	-2.80621	-2.97461	0.168397	FALSE	-2.9722	-0.0024121
	1bsx_I1_4033_phe_272_B_I	-2.80612	-2.97441	0.168285	FALSE	-2.97038	-0.0040321
	1bsx_I2_4011_phe_269_A_I	-6.21846	-6.5444	0.325947	FALSE	-6.28335	-0.261057
	1bsx_I2_4011_phe_272_A_I	-9.76413	-8.75266	-1.01146	FALSE	-8.88578	0.13312
	1bsx_I2_4034_phe_269_B_I	-6.21965	-6.54651	0.326861	FALSE	-6.28144	-0.265068
	1bsx_I2_4034_phe_272_B_I	-9.76656	-8.75448	-1.01209	FALSE	-8.89155	0.137076
	1c6x_CL1_1560_phe_53_A_Cl	-2.77855	-2.8649	0.086344	FALSE	-2.87546	0.0105592
	1ewa_I1_2294_phe_21_B_I	10	11.2661	-1.26612	FALSE	11.3162	-0.050122
	1ezf_CL3_7868_phe_72_A_Cl	-4.21482	-4.09326	-0.121556	FALSE	-4.16346	0.0702003
	1ezf_CL3_7908_phe_72_B_Cl	-3.38339	-3.27936	-0.104028	FALSE	-3.32141	0.0420475
	1ezf_CL3_7948_phe_72_C_Cl	-3.91382	-3.80379	-0.110032	FALSE	-3.82335	0.0195629
	1gsf_CL1_7232_phe_10_A_Cl	-5.09377	-5.32392	0.230143	FALSE	-5.39751	0.073592
	1gsf_CL1_7232_phe_220_A_Cl	-10.7568	-10.3815	-0.375294	FALSE	-10.3866	0.005148
	1gsf_CL1_7251_phe_10_B_Cl	-5.09437	-5.32382	0.229451	FALSE	-5.39801	0.074188
	1gsf_CL1_7251_phe_220_B_Cl	-10.7568	-10.3826	-0.374166	FALSE	-10.3838	0.00121
	1gsf_CL1_7270_phe_10_C_Cl	-5.09313	-5.32351	0.230378	FALSE	-5.39604	0.072532
	1gsf_CL1_7270_phe_220_C_Cl	-10.751	-10.3785	-0.372462	FALSE	-10.3872	0.008695
	1gsf_CL1_7289_phe_10_D_Cl	-5.09368	-5.3234	0.229722	FALSE	-5.39221	0.068812
	1gsf_CL1_7289_phe_220_D_Cl	-10.7603	-10.3851	-0.375269	FALSE	-10.3872	0.00211
	1h35_BR2_14938_phe_129_A_Br	-5.84519	-5.48111	-0.364084	FALSE	-5.51093	0.0298193
	1h35_BR2_14986_phe_129_B_Br	-5.7242	-5.34268	-0.381515	FALSE	-5.36389	0.021211
	1h35_BR2_15034_phe_129_C_Br	-5.55563	-5.3517	-0.203921	FALSE	-5.41261	0.060903
	1h36_BR2_14936_phe_129_A_Br	-5.42338	-5.61563	0.192253	FALSE	-5.67731	0.061678
	1h36_BR2_14982_phe_129_B_Br	-4.54014	-4.84777	0.307621	FALSE	-4.93186	0.084095
	1h36_BR2_15028_phe_129_C_Br	-4.8201	-5.04947	0.229368	FALSE	-5.10953	0.0600597
	1hk1_I3_4284_phe_211_A_I	-4.59273	-4.59141	-0.0013167	FALSE	-4.76074	0.169332
	1hk1_I5_4286_phe_223_A_I	-3.22002	-3.33516	0.115139	FALSE	-3.32136	-0.0138066
	1hk1_I5_4334_phe_568_A_I	-6.26307	-6.45231	0.189243	FALSE	-6.57071	0.118397
	1hk2_I3_4297_phe_211_A_I	-4.80023	-4.61087	-0.189358	FALSE	-4.67206	0.0611873
	1hk2_I5_4299_phe_223_A_I	-2.37968	-2.45354	0.0738604	FALSE	-2.43424	-0.0193
	1hk2_I5_4347_phe_568_A_I	-7.0577	-7.24582	0.188121	FALSE	-7.24455	-0.0012684
	1hk3_I3_4320_phe_211_A_I	-3.2424	-3.06463	-0.177768	FALSE	-3.13227	0.0676449
	1hk3_I5_4322_phe_223_A_I	-2.635	-2.78836	0.153352	FALSE	-2.79876	0.0104056
	1hk3_I5_4370_phe_568_A_I	-6.7068	-7.06661	0.35981	FALSE	-7.14182	0.0752096
	1ikv_CL_7852_phe_227_A_Cl	-3.30772	-4.49096	1.18325	FALSE	-5.98753	1.49656
	1ikw_CL_7870_phe_227_A_Cl	7.21547	-1.62884	8.8443	FALSE	-5.11233	3.48349
	1j3i_CL1_9185_phe_58_A_Cl	-4.44431	-4.33262	-0.111693	FALSE	-4.30262	-0.0300066
	1j3i_CL1_9257_phe_58_B_Cl	-4.09941	-3.82897	-0.270448	FALSE	-3.86935	0.0403808
	1j3k_CL1_9119_phe_58_A_Cl	-2.99543	-2.63346	-0.361972	FALSE	-2.65686	0.0234045
	1j3k_CL1_9191_phe_58_B_Cl	-3.92036	-3.59743	-0.322929	FALSE	-3.68822	0.0907848
	1jh1_CL1_1255_phe_164_A_Cl	-11.9479	-12.1196	0.171682	FALSE	-12.1919	0.072266
	1lev_CL1_4801_phe_16_A_Cl	-4.07239	-4.34221	0.269816	FALSE	-4.29809	-0.0441224
	1lev_CL1_4838_phe_16_F_Cl	-4.20668	-5.17624	0.96956	FALSE	-5.36054	0.184303
	1lpz_CL2_2278_phe_174_B_Cl	-10.9337	-8.5723	-2.36136	FALSE	-8.46236	-0.109941
	1nq0_I1_2004_phe_272_A_I	-2.45562	-2.50991	0.0542884	FALSE	-2.61749	0.107581
	1nq0_I2_2005_phe_269_A_I	-8.66757	-9.19063	0.523063	FALSE	-9.38981	0.199176
	1nq1_I1_1964_phe_272_A_I	-2.50263	-2.56192	0.0592941	FALSE	-2.68723	0.125311
	1nq1_I2_1965_phe_269_A_I	-7.22757	-7.38573	0.158168	FALSE	-7.17312	-0.21261
	1nq2_I1_1954_phe_272_A_I	-2.6135	-2.76395	0.15045	FALSE	-2.83254	0.0685922
	1nq2_I2_1955_phe_269_A_I	-6.41197	-6.85236	0.440392	FALSE	-6.8452	-0.0071573
	1nuo_I2_1903_phe_272_A_I	-7.99475	-6.68039	-1.31436	FALSE	-6.40603	-0.274353
	1o6q_BR2_14938_phe_129_A_Br	-5.82974	-6.48514	0.6554	FALSE	-6.2654	-0.219737
	1o6q_BR2_14985_phe_129_B_Br	-5.63195	-6.12868	0.496734	FALSE	-5.8059	-0.322781
	1o6q_BR2_15032_phe_129_C_Br	-5.62709	-6.34438	0.717295	FALSE	-6.07223	-0.272154
	1opm_I1_2438_phe_112_A_I	-4.89849	-5.61673	0.718245	FALSE	-5.49727	-0.119462
	1p5e_BR1_8957_phe_80_A_Br	-5.46361	-6.02922	0.565608	FALSE	-5.92021	-0.109014
	1p5e_BR1_8970_phe_80_C_Br	-9.27642	-9.2551	-0.0213273	FALSE	-9.29241	0.037316
	1pbq_CL2_4079_phe_16_A_Cl	-7.0538	-7.01393	-0.0398694	FALSE	-6.91017	-0.103767
	1pbq_CL2_4095_phe_16_B_Cl	-6.1523	-6.38566	0.233357	FALSE	-6.48645	0.100788
	1qy8_CL1_1781_phe_199_A_Cl	-6.05546	-6.43232	0.376864	FALSE	-6.41822	-0.0141086
	1s64_CL3_32099_phe_174_B_Cl	-5.23553	-5.27849	0.0429594	FALSE	-5.21834	-0.0601501
	1s64_CL3_32148_phe_174_D_Cl	-5.25763	-5.32635	0.0687146	FALSE	-5.25903	-0.0673137
	1s64_CL3_32196_phe_174_F_Cl	-5.3133	-5.34318	0.0298788	FALSE	-5.27009	-0.0730927
	1s64_CL3_32245_phe_174_H_Cl	-5.27973	-5.205	-0.0747308	FALSE	-5.11914	-0.085858
	1s64_CL3_32294_phe_174_J_Cl	-5.38397	-5.34539	-0.0385808	FALSE	-5.26232	-0.0830684
	1s64_CL3_32343_phe_174_L_Cl	-5.26242	-5.40798	0.145567	FALSE	-5.30983	-0.098153
	1s9g_CL_7970_phe_227_A_Cl	-6.26309	-6.26693	0.00384021	FALSE	-6.40788	0.140951
	1sdw_I1_2491_phe_112_A_I	-4.93032	-5.03291	0.102589	FALSE	-5.11954	0.0866297
	1std_BR4_1379_phe_169_A_Br	-2.74514	-2.29863	-0.446506	FALSE	-2.24931	-0.0493219
	1t0s_BR4_7360_phe_269_A_Br	-7.01329	-6.58388	-0.429405	FALSE	-6.5546	-0.0292816
	1t48_BR2_2397_phe_280_A_Br	-15.3835	-15.801	0.417447	FALSE	-16.0042	0.203292
	1t49_BR2_2312_phe_280_A_Br	-15.2437	-15.4022	0.158509	FALSE	-15.5211	0.118868
	1t4j_BR2_2340_phe_280_A_Br	-14.9856	-13.9935	-0.992075	FALSE	-13.8767	-0.116803
	1tvr_CL9_7837_phe_227_A_Cl	-6.45061	-5.82472	-0.625899	FALSE	-5.85603	0.031312
	1u0z_CL1_3431_phe_199_A_Cl	-3.43107	-4.62661	1.19554	FALSE	-4.57969	-0.0469156
	1u0z_CL1_3518_phe_199_B_Cl	-3.72155	-4.91398	1.19244	FALSE	-4.77036	-0.143617
	1xls_CL3_16125_phe_142_E_Cl	-3.01621	-4.48128	1.46506	FALSE	-4.4044	-0.0768727
	1xls_CL3_16149_phe_142_F_Cl	-3.10775	-4.4419	1.33415	FALSE	-4.34448	-0.0974225
	1xls_CL3_16173_phe_142_G_Cl	-2.95015	-4.45129	1.50114	FALSE	-4.40095	-0.0503367
	1xls_CL3_16197_phe_142_H_Cl	-3.01697	-4.47921	1.46224	FALSE	-4.47425	-0.0049605
	1xvp_CL2_8170_phe_217_D_Cl	-10.144	-8.42404	-1.71992	FALSE	-8.58366	0.159614
	1xzx_I1_1938_phe_272_X_I	-3.60258	-3.75885	0.156264	FALSE	-3.89777	0.138923
	1xzx_I2_1939_phe_269_X_I	-6.21889	-6.50736	0.288476	FALSE	-6.8098	0.302436
	1y0x_I3_1962_phe_269_X_I	-5.88445	-5.90599	0.0215402	FALSE	-5.63316	-0.272832
	1y0x_I3_1962_phe_272_X_I	-8.47194	-9.26002	0.788077	FALSE	-8.82831	-0.431704
	1y0x_I5_1963_phe_272_X_I	-3.80762	-3.55143	-0.256183	FALSE	-3.38981	-0.161625
	1y0x_I5_1964_phe_459_X_I	-10.6166	-10.5654	-0.0511722	FALSE	-9.47229	-1.09315
	1y2h_CL4_5251_phe_446_A_Cl	-5.36351	-5.3023	-0.0612038	FALSE	-5.35307	0.0507625
	1y2h_CL4_5272_phe_446_B_Cl	-4.81988	-4.70552	-0.114356	FALSE	-4.69597	-0.0095525
	1ydt_BR4_2960_phe_54_E_Br	-5.68918	-5.53493	-0.154257	FALSE	-5.52888	-0.0060526
	1ykr_CL1_2426_phe_80_A_Cl	-5.04555	-4.40967	-0.635879	FALSE	-4.0194	-0.390272
	1z76_BR_1888_phe_119_B_Br	-8.30665	-8.16652	-0.140127	FALSE	-9.05436	0.887842
	1zoe_BR1_2730_phe_113_A_Br	-8.61539	-8.78453	0.169139	FALSE	-9.05933	0.274804
	1zog_BR1_2727_phe_113_A_Br	-8.50908	-8.64918	0.140107	FALSE	-8.72947	0.080289
	1zoh_BR1_2742_phe_113_A_Br	-8.51024	-8.6285	0.11826	FALSE	-8.68241	0.053905
	2bpy_CL1_1560_phe_53_A_Cl	-5.36598	-5.32732	-0.038664	FALSE	-5.29945	-0.0278653
	2bpz_CL1_1560_phe_53_A_Cl	-4.68918	-4.79935	0.11017	FALSE	-4.78703	-0.012318
	2bxm_CL_4648_phe_157_A_Cl	-5.65302	-5.79879	0.145772	FALSE	-5.81118	0.0123895
	2bxq_CL_4631_phe_157_A_Cl	-5.80253	-5.93758	0.135048	FALSE	-5.9462	0.0086193
	2d5x_CL1_2342_phe_36_A_Cl	-4.5481	-4.50575	-0.042344	FALSE	-4.69361	0.187855
	2d5z_CL1_4548_phe_36_A_Cl	-5.68668	-5.31546	-0.371219	FALSE	-5.46837	0.152909
	2d5z_CL1_4616_phe_36_C_Cl	-3.11416	-3.10549	-0.00866638	FALSE	-3.19436	0.0888707
	2d5z_CL2_4438_phe_36_C_Cl	-5.78499	-5.88532	0.100323	FALSE	-6.01163	0.126311
	2d60_CL1_4480_phe_36_A_Cl	-5.18109	-4.97069	-0.210404	FALSE	-5.23395	0.26326
	2d60_CL2_4592_phe_36_C_Cl	-5.37021	-5.69179	0.32158	FALSE	-6.07712	0.38533
	2dy5_CL_1806_phe_37_A_Cl	-7.08856	-7.00376	-0.0848004	FALSE	-7.01257	0.0088083
	2gss_CL1_3271_phe_8_A_Cl	-8.40015	-8.0994	-0.300748	FALSE	-8.03578	-0.063615
	2gss_CL1_3314_phe_8_B_Cl	-8.45517	-8.17996	-0.275207	FALSE	-8.094	-0.085964
	2gu8_CL4_2950_phe_54_A_Cl	-8.40356	-9.17283	0.769279	FALSE	-8.92057	-0.252265
	2h77_I2_2064_phe_215_A_I	-5.03716	-5.19464	0.157483	FALSE	-5.27781	0.083173
	2h79_I2_2254_phe_215_A_I	-7.21806	-7.47142	0.253358	FALSE	-7.55817	0.086756
	2hvx_CLR_1759_phe_228_A_Cl	-2.09822	-2.04568	-0.0525406	FALSE	-2.16051	0.114824
	2j4a_BR1_1980_phe_272_A_Br	-4.39165	-4.46003	0.0683788	FALSE	-4.48146	0.0214268
	2jjp_CL1_3213_phe_234_A_Cl	-1.67266	-1.66044	-0.0122142	FALSE	-1.70489	0.0444475
	2oxy_BR3_5455_phe_113_A_Br	-8.66983	-9.02459	0.354755	FALSE	-8.92257	-0.102016
	2oxy_BR3_5468_phe_113_B_Br	-8.56991	-8.80634	0.236438	FALSE	-8.5612	-0.245145
	2oz5_CLF_4154_phe_98_B_Cl	-8.73211	-8.29496	-0.437154	FALSE	-8.2092	-0.085759
	2p7a_CL1_1781_phe_435_A_Cl	-7.21941	-7.14709	-0.0723221	FALSE	-7.10441	-0.0426823
	2pin_I2_3943_phe_269_A_I	-7.99206	-8.29658	0.304517	FALSE	-8.27616	-0.020421
	2pin_I2_3985_phe_269_B_I	-6.26373	-6.38356	0.119829	FALSE	-6.3537	-0.0298584
	2pin_I2_3985_phe_272_B_I	-10.5009	-8.9567	-1.5442	FALSE	-8.92225	-0.034447
	2q6h_CL2_4228_phe_350_A_Cl	-4.4442	-5.04456	0.600358	FALSE	-4.97456	-0.070003
	2q6n_CL_26240_phe_108_B_Cl	-4.06782	-4.30529	0.237462	FALSE	-4.2934	-0.0118818
	2q6n_CL_26295_phe_115_C_Cl	-5.31543	-5.08543	-0.230003	FALSE	-5.02307	-0.0623607
	2q6n_CL_26295_phe_297_C_Cl	7.26458	-13.2062	20.4708	FALSE	-13.1207	-0.085539
	2q6n_CL_26460_phe_115_F_Cl	-7.0365	-6.56691	-0.46959	FALSE	-6.51975	-0.0471621
	2q8g_CL1_3006_phe_78_A_Cl	-7.26358	-7.0143	-0.249287	FALSE	-6.97643	-0.03787
	2q96_CLA_2063_phe_177_A_Cl	-5.19384	-4.95166	-0.242185	FALSE	-4.96077	0.0091167
	2r3k_BR2_2335_phe_80_A_Br	-8.36245	-8.48514	0.122693	TRUE	-8.33797	-0.147168
	2r3r_BR2_2437_phe_80_A_Br	-8.06077	-7.94139	-0.119381	TRUE	-8.32805	0.38666
	2std_CL0_1349_phe_169_A_Cl	-4.49512	-4.73208	0.236966	FALSE	-4.56152	-0.170568
	2uw0_CL1_2946_phe_54_A_Cl	-1.54207	-1.69722	0.155151	FALSE	-1.6789	-0.0183264
	2uxz_BR_1562_phe_53_A_Br	-3.1637	-3.01293	-0.150769	FALSE	-3.01721	0.0042864
	2v0m_CL2_14765_phe_213_A_Cl	-6.09694	-6.09274	-0.00419879	FALSE	-6.10356	0.0108126
	2vcj_CL1_1655_phe_138_A_Cl	-5.53581	-5.74694	0.211131	FALSE	-5.7092	-0.0377393
	2vo3_CL1_2958_phe_54_A_Cl	-1.48112	-1.46072	-0.0204003	FALSE	-1.46608	0.0053566
	2vpy_CL1_18924_phe_21_G_Cl	-2.6337	-2.51127	-0.122434	FALSE	-2.57695	0.0656839
	2vpy_CL5_18785_phe_22_C_Cl	-2.95581	-2.85075	-0.105055	FALSE	-2.73688	-0.11387
	2vu3_CL7_2335_phe_80_A_Cl	-5.0146	-4.60829	-0.406307	FALSE	-4.62936	0.0210664
	2vuw_IAE_5276_phe_605_A_I	-11.6656	-11.4815	-0.184077	TRUE	-11.903	0.421456
	2wdr_CL2_24793_phe_20_G_Cl	-5.30403	-5.74155	0.437513	FALSE	-5.60128	-0.140269
	2wdr_CL2_24930_phe_20_K_Cl	-6.3886	-6.67216	0.283559	FALSE	-6.7034	0.031246
	2wek_CL2_5046_phe_304_A_Cl	-5.35614	-5.41917	0.0630257	FALSE	-5.39282	-0.0263487
	2wek_CL2_5195_phe_304_B_Cl	-6.22426	-6.3929	0.168634	FALSE	-6.24122	-0.151675
	2xae_CL_7792_phe_239_A_Cl	-3.07964	-3.1413	0.0616585	FALSE	-3.14663	0.005336
	2xae_CL_7848_phe_239_B_Cl	-3.51759	-3.43447	-0.083111	FALSE	-3.3063	-0.128173
	2xae_CL_7913_phe_239_C_Cl	-3.95057	-3.95228	0.00170824	FALSE	-3.88021	-0.0720678
	2xsh_CL1_29557_phe_384_A_Cl	-6.88074	-8.42611	1.54537	FALSE	-8.45681	0.030705
	2xsh_CL1_29576_phe_384_C_Cl	-6.13391	-8.88452	2.75061	FALSE	-8.88022	-0.004298
	2xsh_CL1_29590_phe_384_E_Cl	-4.97112	-8.08483	3.11371	FALSE	-7.95267	-0.132164
	2y6r_CL7_11551_phe_382_C_Cl	-1.76639	-1.55723	-0.209162	FALSE	-1.58853	0.0312996
	2yfl_CL1_29594_phe_227_C_Cl	-13.1844	-14.5103	1.32593	FALSE	-14.4056	-0.10473
	2ylp_CL2_2049_phe_826_A_Cl	3.33014	-9.05719	12.3873	FALSE	-8.72406	-0.333125
	2yxj_CL1_2345_phe_105_A_Cl	-6.08178	-6.0551	-0.0266829	FALSE	-6.26137	0.206278
	2yxj_CL1_2407_phe_105_B_Cl	-6.09566	-5.9515	-0.144165	FALSE	-6.08202	0.130518
	3adx_CL_4272_phe_264_B_Cl	-5.23027	-5.19093	-0.039342	FALSE	-5.16694	-0.0239936
	3asx_CL2_2726_phe_72_A_Cl	-2.06994	-1.89424	-0.175701	FALSE	-2.0691	0.174856
	3az9_CL1_26886_phe_169_N_Cl	10	9.11002	0.889985	FALSE	9.07872	0.031293
	3cwb_I1_31958_phe_129_C_I	-7.9102	-7.75371	-0.156492	FALSE	-7.73801	-0.0156923
	3cwb_I1_32385_phe_129_P_I	-8.09765	-7.73378	-0.363867	FALSE	-7.69999	-0.0337845
	3d57_I2_3933_phe_269_A_I	-6.8054	-6.97122	0.165822	FALSE	-6.97271	0.0014877
	3d57_I2_3933_phe_272_A_I	-10.4676	-8.9466	-1.52095	FALSE	-8.90857	-0.0380335
	3d57_I2_3954_phe_269_B_I	-5.88842	-6.17429	0.285876	FALSE	-6.14455	-0.029749
	3dj5_BR3_2097_phe_157_A_Br	-7.03165	-5.99929	-1.03236	FALSE	-5.96453	-0.0347553
	3dn1_CL1_1387_phe_114_A_Cl	-3.67071	-3.68705	0.0163418	FALSE	-3.97032	0.283269
	3doy_CLA_7276_phe_109_A_Cl	-2.622	-2.3302	-0.2918	FALSE	-2.30525	-0.0249557
	3fal_CL1_7055_phe_255_D_Cl	-2.56151	-2.27505	-0.286468	FALSE	-2.26577	-0.0092746
	3g70_CLR_5214_phe_119_A_Cl	-5.4799	-5.83573	0.355821	FALSE	-5.78635	-0.0493789
	3g70_CLR_5275_phe_119_B_Cl	-5.06906	-5.16253	0.0934661	FALSE	-5.15632	-0.006202
	3g72_CLR_5196_phe_119_A_Cl	-5.94263	-6.03141	0.0887809	FALSE	-6.19634	0.164925
	3g72_CLR_5257_phe_119_B_Cl	-5.66434	-5.60837	-0.0559762	FALSE	-5.72432	0.11595
	3gnv_CL3_8696_phe_193_A_Cl	-1.36327	-4.74604	3.38277	FALSE	-4.9087	0.162657
	3gnv_CL3_8739_phe_193_B_Cl	-1.58505	-4.43545	2.85041	FALSE	-4.68971	0.254253
	3gob_CL2_7974_phe_206_B_Cl	-4.69331	-4.52528	-0.168033	FALSE	-4.72076	0.195487
	3gol_CL2_8700_phe_193_A_Cl	-2.97458	-5.22823	2.25365	FALSE	-5.2155	-0.012733
	3gw5_CL1_5212_phe_119_A_Cl	-7.85793	-7.98098	0.123054	FALSE	-7.89043	-0.0905583
	3gw5_CL1_5272_phe_119_B_Cl	-7.37819	-7.41379	0.0356007	FALSE	-7.40042	-0.013369
	3gw9_CL2_14334_phe_290_A_Cl	-3.57353	-3.44622	-0.127308	FALSE	-3.6046	0.158385
	3gw9_CL2_14412_phe_290_B_Cl	-4.92072	-5.20242	0.281699	FALSE	-5.26386	0.061436
	3gw9_CL2_14490_phe_290_C_Cl	-4.68154	-5.52255	0.841005	FALSE	-5.62743	0.104887
	3gws_I2_1951_phe_269_X_I	-5.86189	-5.95035	0.0884682	FALSE	-6.22653	0.276174
	3gwu_CL1_4056_phe_253_A_Cl	-9.88989	-8.43872	-1.45116	FALSE	-8.56585	0.127126
	3h1l_CL1_31917_phe_129_C_Cl	-3.82525	-3.70357	-0.121681	FALSE	-3.77301	0.0694379
	3h1l_CL1_32328_phe_129_P_Cl	-2.77007	-2.81123	0.0411616	FALSE	-2.84306	0.0318304
	3hok_CLB_3585_phe_47_B_Cl	-6.66161	-6.96617	0.30456	FALSE	-6.88848	-0.077684
	3i0s_CL2_7898_phe_227_A_Cl	-2.70983	-2.73465	0.0248159	FALSE	-2.95209	0.217438
	3inv_CL2_8200_phe_52_A_Cl	-3.20542	-3.03805	-0.167373	FALSE	-3.1791	0.141052
	3inv_CL2_8303_phe_52_B_Cl	-3.17136	-2.99068	-0.180684	FALSE	-3.09675	0.106077
	3ips_CL4_4015_phe_315_B_Cl	-11.341	-8.70702	-2.63399	FALSE	-8.65668	-0.050338
	3iq7_IAE_2666_phe_605_A_I	-12.2405	-12.2101	-0.0303434	TRUE	-12.4167	0.206563
	3iwe_CLG_6472_phe_190_A_Cl	1.56795	-8.3319	9.89984	FALSE	-8.42133	0.089431
	3jtk_BRA_6328_phe_190_A_Br	-6.96755	-6.94543	-0.0221269	FALSE	-6.82641	-0.119014
	3jzb_I2_2170_phe_215_A_I	-7.42937	-7.63674	0.207364	FALSE	-7.82117	0.184432
	3jzc_I1_1980_phe_272_A_I	-3.83039	-3.78349	-0.0468963	FALSE	-3.7345	-0.0489914
	3jzc_I2_1981_phe_269_A_I	-6.77023	-7.05945	0.289215	FALSE	-7.21753	0.158087
	3jzc_I2_1981_phe_272_A_I	-11.19	-9.66843	-1.52152	FALSE	-9.59343	-0.074992
	3k3e_CL1_5290_phe_456_A_Cl	-2.05046	-3.72477	1.67432	FALSE	-3.68667	-0.038102
	3k3e_CL1_5316_phe_456_B_Cl	-4.67838	-5.22935	0.550971	FALSE	-5.15233	-0.0770274
	3k3h_CL1_5314_phe_456_A_Cl	0.466105	-1.82569	2.2918	FALSE	-1.80721	-0.0184786
	3k3h_CL1_5340_phe_456_B_Cl	-4.66521	-5.30135	0.636135	FALSE	-5.21835	-0.0830005
	3km4_CL1_5199_phe_119_A_Cl	-7.97598	-8.02572	0.049747	FALSE	-8.21775	0.192026
	3km4_CL1_5235_phe_253_A_Cl	-5.25697	-5.3766	0.11963	FALSE	-5.50112	0.124523
	3km4_CL1_5285_phe_119_B_Cl	-7.63014	-7.78346	0.153324	FALSE	-7.87737	0.0939113
	3kxg_BR1_2742_phe_113_A_Br	-8.3085	-8.39673	0.0882312	FALSE	-8.36404	-0.032687
	3kxh_BR1_2748_phe_113_A_Br	-9.57935	-9.77506	0.19571	FALSE	-9.80541	0.030359
	3kxm_BR3_2738_phe_113_A_Br	-8.36532	-8.45246	0.0871387	FALSE	-8.46024	0.007787
	3mbl_I8_2313_phe_209_A_I	-18.0759	-15.7473	-2.32861	FALSE	-15.7581	0.010736
	3me6_CL1_15025_phe_115_B_Cl	-2.01193	-1.85103	-0.160897	FALSE	-1.86733	0.0162965
	3me6_CL1_15089_phe_115_C_Cl	-1.94746	-1.81574	-0.131718	FALSE	-1.85598	0.0402356
	3me6_CL1_15153_phe_115_D_Cl	-1.36521	-1.23972	-0.125488	FALSE	-1.23775	-0.0019728
	3msa_BR8_2442_phe_130_A_Br	-13.632	-13.806	0.174065	FALSE	-13.7786	-0.027496
	3my5_CL1_8834_phe_80_A_Cl	-3.86118	-4.20306	0.341881	FALSE	-4.2214	0.018347
	3my5_CL1_8869_phe_80_C_Cl	-2.77407	-2.89469	0.120618	FALSE	-2.97983	0.0851464
	3my5_CL2_8832_phe_80_A_Cl	-6.12616	-6.23105	0.104885	FALSE	-6.55996	0.328913
	3my5_CL2_8867_phe_80_C_Cl	-4.59467	-4.61246	0.017784	FALSE	-5.17157	0.559108
	3n9j_CL1_3312_phe_8_A_Cl	-9.26343	-9.05096	-0.212465	FALSE	-9.33724	0.286281
	3n9j_CL1_3347_phe_8_B_Cl	-9.86766	-9.20704	-0.660619	FALSE	-9.35886	0.151816
	3nef_BR_2872_phe_168_A_Br	-4.70955	-4.65233	-0.0572231	FALSE	-4.62202	-0.0303111
	3neg_BR_2872_phe_168_A_Br	-4.41722	-4.51737	0.10015	FALSE	-4.45571	-0.0616674
	3nj0_BR_4287_phe_165_A_Br	-8.04187	-7.85776	-0.184104	FALSE	-7.89207	0.0343067
	3nj0_BR_4380_phe_165_B_Br	-7.48549	-7.34006	-0.145439	FALSE	-8.05283	0.712779
	3nmh_BR_4195_phe_165_A_Br	-6.29044	-6.29857	0.00813375	FALSE	-5.5406	-0.757973
	3nmh_BR_4232_phe_165_B_Br	-8.04219	-8.16654	0.124349	FALSE	-6.44678	-1.71977
	3nmh_BR_4269_phe_165_C_Br	-7.94924	-8.18694	0.237695	FALSE	-6.54405	-1.64289
	3nmn_BR_6958_phe_189_A_Br	2.87322	-1.08411	3.95733	FALSE	-3.85307	2.76896
	3nmn_BR_6982_phe_189_C_Br	3.07983	-0.541791	3.62162	FALSE	-3.39823	2.85644
	3nmp_BR_4205_phe_165_A_Br	-4.96041	-5.56374	0.603333	FALSE	-5.2595	-0.30424
	3nmp_BR_4227_phe_165_B_Br	-7.1751	-7.05539	-0.119715	FALSE	-5.35339	-1.702
	3nmv_BR_3576_phe_165_A_Br	-6.94705	-6.77135	-0.1757	FALSE	-8.11579	1.34444
	3nr4_BR_4133_phe_165_A_Br	-7.4998	-7.58002	0.0802234	FALSE	-7.78391	0.203889
	3nr4_BR_4155_phe_165_B_Br	-8.23847	-8.35646	0.117994	FALSE	-8.59669	0.240231
	3nr4_BR_4177_phe_165_C_Br	-7.64517	-7.91192	0.266745	FALSE	-8.13526	0.223342
	3ns2_BR_4307_phe_165_A_Br	-6.84704	-7.04222	0.195179	FALSE	-7.27058	0.228363
	3ns2_BR_4329_phe_165_B_Br	-6.55997	-6.89661	0.336645	FALSE	-7.08742	0.190803
	3ns2_BR_4351_phe_165_C_Br	-7.48633	-7.74912	0.262794	FALSE	-8.0879	0.338781
	3nux_CL1_2093_phe_98_A_Cl	-7.43987	-7.18746	-0.252411	TRUE	-7.48808	0.300619
	3o9l_CL3_5252_phe_119_A_Cl	-5.77891	-5.67997	-0.0989422	FALSE	-5.93762	0.257656
	3oag_CL3_5222_phe_119_A_Cl	-6.44833	-6.32466	-0.12367	FALSE	-6.55638	0.231725
	3oag_CL3_5280_phe_119_C_Cl	-5.99413	-6.10052	0.106395	FALSE	-6.42801	0.327485
	3oji_BR_2934_phe_188_B_Br	-3.18758	-3.99611	0.808525	FALSE	-3.96084	-0.0352626
	3oui_CL4_1570_phe_365_A_Cl	-1.54981	-1.60814	0.0583349	FALSE	-1.69605	0.0879078
	3ozu_CL2_3308_phe_28_A_Cl	-4.96331	-4.69172	-0.271589	FALSE	-4.7185	0.0267807
	3ozv_CL2_6442_phe_28_B_Cl	-14.4267	-11.536	-2.8907	FALSE	-11.3654	-0.170646
	3ozw_CL2_6586_phe_28_B_Cl	-5.45176	-5.47994	0.0281793	FALSE	-5.53138	0.0514383
	3pbl_CL1_6745_phe_346_A_Cl	-10.1721	-8.08629	-2.08584	FALSE	-8.06613	-0.020166
	3pll_CL2_2375_phe_194_A_Cl	-7.09266	-6.96302	-0.129634	FALSE	-6.93226	-0.0307615
	3pvg_BR1_2759_phe_113_A_Br	-8.33671	-8.48046	0.14375	FALSE	-9.308	0.827543
	3q2z_CL1_2646_phe_72_A_Cl	-2.46133	-2.33504	-0.126296	FALSE	-2.31679	-0.0182436
	3q4b_CL2_5253_phe_112_A_Cl	-8.37098	-8.5888	0.217821	FALSE	-8.82637	0.237568
	3q4b_CL2_5293_phe_112_B_Cl	-8.62862	-8.63488	0.00625495	FALSE	-8.98196	0.347079
	3q5h_CL2_5247_phe_112_A_Cl	-7.8424	-7.8021	-0.0403005	FALSE	-8.54519	0.74309
	3q5h_CL2_5287_phe_112_B_Cl	-7.73215	-7.7376	0.00544905	FALSE	-8.48944	0.751838
	3qce_CL1_4664_phe_1041_B_Cl	-5.6912	-6.14278	0.451573	FALSE	-6.08894	-0.0538401
	3qcf_CL1_4613_phe_1041_B_Cl	-5.23091	-5.79658	0.565666	FALSE	-5.9997	0.203123
	3qch_CL1_2327_phe_1041_A_Cl	-6.06846	-6.22693	0.15847	FALSE	-6.23188	0.0049443
	3qci_CL1_2344_phe_1041_A_Cl	-4.69381	-5.34214	0.64833	FALSE	-5.37965	0.037513
	3qcj_CL1_2343_phe_1041_A_Cl	-6.07145	-6.01114	-0.0603055	FALSE	-6.11182	0.100675
	3qck_CL1_2337_phe_1041_A_Cl	-6.13574	-6.07837	-0.0573679	FALSE	-6.20608	0.127707
	3qcl_CL1_2355_phe_1041_A_Cl	-4.50368	-5.39204	0.888368	FALSE	-5.16094	-0.2311
	3qcm_CL3_4685_phe_1041_A_Cl	-5.72746	-6.02742	0.299961	FALSE	-5.76632	-0.261098
	3qcm_CL3_4733_phe_1041_B_Cl	-5.91019	-6.10613	0.195944	FALSE	-5.93661	-0.169519
	3qi3_CL1_5394_phe_456_A_Cl	-2.18772	-3.42648	1.23877	FALSE	-3.47119	0.0447035
	3qi3_CL1_5420_phe_456_B_Cl	-5.19769	-5.53874	0.341051	FALSE	-5.60392	0.0651796
	3qiy_CL2_3203_phe_369_A_Cl	-7.79647	-6.56306	-1.23341	FALSE	-6.54184	-0.0212257
	3qkd_CL1_2398_phe_105_B_Cl	-6.18614	-6.46841	0.282266	FALSE	-6.75769	0.289287
	3r6i_CL1_2489_phe_306_A_Cl	-3.71567	-3.89739	0.181726	FALSE	-4.20372	0.306331
	3rf4_CL1_2707_phe_108_A_Cl	-5.66395	-5.85856	0.194605	FALSE	-6.12775	0.269195
	3rf4_CL1_2743_phe_108_B_Cl	-5.14926	-5.13737	-0.0118845	FALSE	-5.6295	0.49213
	3rf4_CL1_2788_phe_108_C_Cl	-5.45263	-5.47011	0.0174803	FALSE	-5.58332	0.113212
	3rg9_CL1_3400_phe_58_A_Cl	-3.28227	-3.06779	-0.21448	FALSE	-3.10074	0.0329542
	3rg9_CL1_3472_phe_58_B_Cl	-3.43474	-3.18286	-0.251881	FALSE	-3.17749	-0.0053651
	3sp7_CL1_1291_phe_105_A_Cl	-9.64256	-9.15821	-0.484355	FALSE	-9.21471	0.056499
	3spf_CLA_1179_phe_105_A_Cl	-9.49684	-7.65705	-1.83979	FALSE	-7.60726	-0.049794
	3src_BR1_5575_phe_248_B_Br	-3.53563	-3.69512	0.159489	FALSE	-3.71467	0.0195506
	3t1a_CL3_7823_phe_227_A_Cl	-6.61455	-7.11529	0.500744	FALSE	-6.99407	-0.121228
	3uvv_I1_3707_phe_216_A_I	-3.56237	-3.81311	0.250745	FALSE	-3.83602	0.0229052
	3uvv_I2_3708_phe_213_A_I	-4.52625	-4.5749	0.0486546	FALSE	-4.67095	0.0960412
	3uvv_I2_3708_phe_216_A_I	-8.54505	-8.94362	0.398569	FALSE	-8.92868	-0.014941
	3v66_CL1_2698_phe_72_A_Cl	-2.04799	-1.94479	-0.103203	FALSE	-1.97212	0.0273262
	3vqh_BR4_3064_phe_54_A_Br	-10.177	-9.83871	-0.338255	FALSE	-9.98024	0.141525
	3vsx_CL1_5262_phe_119_A_Cl	-6.8331	-7.08589	0.252783	FALSE	-7.1817	0.0958147
	3vsx_CL1_5312_phe_119_B_Cl	-7.38195	-7.51215	0.130199	FALSE	-7.489	-0.023141
	3vuc_CL_5271_phe_119_A_Cl	-7.0017	-7.1003	0.0986023	FALSE	-7.06454	-0.035762
	3vuc_CL_5324_phe_119_B_Cl	-7.98794	-8.10795	0.120006	FALSE	-8.3201	0.212149
	3vws_CL1_4856_phe_398_A_Cl	-6.01141	-5.10507	-0.906338	FALSE	-5.34149	0.236423
	3vws_CL1_4856_phe_485_A_Cl	-4.74262	-4.91967	0.177059	FALSE	-5.10311	0.183433
	3vyd_CL_5241_phe_119_A_Cl	-7.68958	-7.65053	-0.0390532	FALSE	-7.5603	-0.090224
	3vyd_CL_5286_phe_119_B_Cl	-4.64627	-4.75791	0.111639	FALSE	-4.58387	-0.174047
	3vye_CL1_5244_phe_119_B_Cl	-3.72558	-3.9865	0.260923	FALSE	-3.94698	-0.0395198
	3vyf_CL1_5227_phe_119_A_Cl	-6.67911	-6.8188	0.139691	FALSE	-6.83118	0.0123826
	3vyf_CL1_5309_phe_119_B_Cl	-7.08535	-7.21833	0.132981	FALSE	-7.20986	-0.008465
	3vzc_CL_16066_phe_288_A_Cl	-7.69924	-7.88811	0.188869	FALSE	-7.98314	0.0950385
	3vzc_CL_16086_phe_288_B_Cl	-7.53112	-7.69493	0.163804	FALSE	-7.73157	0.0366444
	3vzc_CL_16106_phe_288_C_Cl	-8.7075	-8.81182	0.104324	FALSE	-8.92624	0.114416
	3vzc_CL_16126_phe_288_D_Cl	-8.55481	-8.67827	0.123458	FALSE	-8.79024	0.11197
	3vzc_CL_16150_phe_288_E_Cl	-7.6999	-7.91131	0.211402	FALSE	-7.94665	0.035344
	3vzc_CL_16170_phe_288_F_Cl	-8.17217	-8.36168	0.189506	FALSE	-8.46	0.09832
	3vzd_CL_16234_phe_288_A_Cl	-6.35338	-6.36034	0.00696265	FALSE	-6.46996	0.10962
	3vzd_CL_16274_phe_288_B_Cl	-8.53012	-8.75315	0.22303	FALSE	-8.81563	0.062478
	3vzd_CL_16305_phe_288_C_Cl	-7.1849	-7.31353	0.128622	FALSE	-7.76303	0.4495
	3vzd_CL_16354_phe_288_D_Cl	-7.90281	-7.79155	-0.11126	FALSE	-8.10252	0.310974
	3vzd_CL_16374_phe_288_E_Cl	-8.28382	-8.33776	0.0539387	FALSE	-8.40194	0.064177
	3vzd_CL_16423_phe_288_F_Cl	-8.84928	-8.86806	0.0187829	FALSE	-8.99084	0.122776
	3zps_BR_1523_phe_153_B_Br	-3.99774	-3.81707	-0.180661	FALSE	-3.85606	0.0389872
	3zpt_BR1_1526_phe_153_B_Br	-3.5195	-3.37142	-0.148076	FALSE	-3.45933	0.087906
	3zpu_BR1_1542_phe_153_B_Br	-3.31363	-3.24276	-0.0708741	FALSE	-3.86813	0.625372
	4a07_CL9_4543_phe_157_A_Cl	-2.88157	-1.50902	-1.37255	FALSE	-0.202424	-1.3066
	4awu_CL9_2883_phe_142_A_Cl	-8.2992	-7.78721	-0.511982	FALSE	-7.74481	-0.0424068
	4b95_CL1_10010_phe_76_L_Cl	-5.69335	-6.05582	0.362472	FALSE	-6.20253	0.146713
	4b95_CL1_9932_phe_76_C_Cl	-4.65622	-5.04845	0.392228	FALSE	-5.1384	0.0899506
	4b95_CL1_9984_phe_76_I_Cl	-6.27164	-6.72593	0.454286	FALSE	-6.94425	0.218317
	4btu_CL4_4564_phe_174_B_Cl	-3.33768	-3.05337	-0.284312	FALSE	-3.03662	-0.0167496
	4btu_CL4_4643_phe_174_F_Cl	-1.85678	-1.71381	-0.142967	FALSE	-1.70571	-0.008104
	4buz_CL_2032_phe_161_A_Cl	-1.70424	-1.55818	-0.146058	FALSE	-1.76807	0.209885
	4buz_CL_2032_phe_48_A_Cl	10	10.7072	-0.707211	FALSE	10.717	-0.0098105
	4bv2_CL_3749_phe_161_A_Cl	-2.70065	-2.86628	0.165632	FALSE	-2.98867	0.122387
	4bv2_CL_3749_phe_48_A_Cl	-4.84114	-4.49328	-0.347859	FALSE	-4.42905	-0.0642333
	4bv2_CL_3805_phe_161_B_Cl	-1.81301	-1.88528	0.0722695	FALSE	-2.00405	0.118772
	4bv2_CL_3805_phe_48_B_Cl	-3.80193	-3.51843	-0.283496	FALSE	-3.47327	-0.0451667
	4bv3_CL_2264_phe_180_A_Cl	-9.61694	-7.75808	-1.85886	FALSE	-7.60379	-0.154296
	4bvb_CL_2216_phe_180_A_Cl	-9.4181	-8.34408	-1.07402	FALSE	-8.42683	0.0827495
	4bvh_CL_6479_phe_180_A_Cl	-13.3768	-10.9351	-2.4417	FALSE	-10.7072	-0.227847
	4bvh_CL_6538_phe_180_B_Cl	-10.2228	-8.65733	-1.56548	FALSE	-8.51528	-0.142059
	4bvh_CL_6538_phe_293_B_Cl	-1.90749	-1.59232	-0.315173	FALSE	-1.98873	0.396405
	4bvh_CL_6601_phe_293_C_Cl	-3.05748	-3.2217	0.164223	FALSE	-3.92058	0.698881
	4bvx_I2_3055_phe_164_B_I	-2.6586	-2.81585	0.157248	FALSE	-3.03047	0.214616
	4c9w_CL2_1285_phe_72_A_Cl	-3.19312	-3.18195	-0.0111647	FALSE	-3.10992	-0.0720298
	4c9x_CL2_1349_phe_72_A_Cl	-3.65908	-3.53359	-0.125494	FALSE	-3.48532	-0.0482672
	4cgl_CL1_3453_phe_90_A_Cl	-13.9418	-12.9162	-1.02562	FALSE	-13.1054	0.189176
	4cxu_BR_8184_phe_328_B_Br	-4.61809	-4.19572	-0.422368	FALSE	-4.42697	0.231248
	4cyn_CL1_3561_phe_90_A_Cl	-14.9149	-12.2714	-2.6435	FALSE	-12.3386	0.067244
	4cyo_CL1_3527_phe_90_A_Cl	-11.6687	-12.0385	0.369799	FALSE	-12.2381	0.199601
	4cyp_CL1_3569_phe_90_A_Cl	-13.574	-12.2452	-1.32879	FALSE	-12.4009	0.155769
	4dph_CL1_8890_phe_58_A_Cl	-3.33954	-3.00896	-0.330586	FALSE	-2.76382	-0.245143
	4dt6_CL1_1567_phe_48_A_Cl	-7.23878	-7.5744	0.335627	FALSE	-7.53646	-0.0379424
	4dum_CL1_1564_phe_48_A_Cl	-6.77609	-7.31576	0.539663	FALSE	-7.22865	-0.0871043
	4dyp_BR2_5890_phe_291_A_Br	-3.5061	-3.01401	-0.492083	FALSE	-2.98761	-0.0264013
	4dyp_BR2_5919_phe_291_B_Br	-3.15436	-2.7376	-0.416762	FALSE	-2.7146	-0.0230037
	4f2a_CL1_3917_phe_265_A_Cl	-4.92691	-5.11223	0.185322	FALSE	-5.18015	0.0679212
	4fgk_CL_7403_phe_126_A_Cl	-11.6091	-6.58176	-5.02736	FALSE	-6.57121	-0.0105526
	4fh6_BR2_3009_phe_35_A_Br	-1.18052	-4.44206	3.26154	FALSE	-4.46485	0.0227843
	4fh7_BR6_3081_phe_35_A_Br	2.15597	-3.87553	6.0315	FALSE	-3.92386	0.048326
	4g3j_CLC_14305_phe_290_A_Cl	-4.59372	-5.72258	1.12886	FALSE	-5.82469	0.10211
	4g3j_CLC_14539_phe_290_D_Cl	-3.98369	-3.64653	-0.337156	FALSE	-3.49803	-0.1485
	4ge5_I_4873_phe_319_A_I	-5.97176	-5.87469	-0.0970747	FALSE	-5.84081	-0.0338802
	4ge6_I_4947_phe_319_A_I	-4.73621	-4.64485	-0.0913593	FALSE	-4.62013	-0.0247226
	4ghi_CL1_3834_phe_280_A_Cl	-2.59364	-2.60917	0.0155299	FALSE	-2.59607	-0.0130979
	4h2m_BRC_3391_phe_89_B_Br	-4.2473	-3.65089	-0.596411	FALSE	-3.72823	0.0773482
	4hjl_CL1_5099_phe_224_A_Cl	-8.63186	-8.72484	0.0929769	FALSE	-8.86354	0.138701
	4hsx_BR4_2478_phe_100_B_Br	-8.49818	-8.5664	0.0682263	FALSE	-7.7317	-0.834703
	4hxx_CL8_2406_phe_198_A_Cl	-7.30689	-7.02276	-0.284131	FALSE	-6.95718	-0.0655775
	4ilz_BR6_2948_phe_35_A_Br	-0.584519	-4.02821	3.44369	FALSE	-4.1383	0.110094
	4j36_CLA_5896_phe_246_B_Cl	-4.93607	-5.80598	0.86991	FALSE	-5.77304	-0.0329414
	4j9z_CL1_2116_phe_19_R_Cl	-5.76186	-5.26497	-0.496882	FALSE	-5.37827	0.113292
	4jvm_BRA_4984_phe_75_B_Br	-5.38789	-5.56182	0.17393	FALSE	-5.52532	-0.0364927
	4jyi_CL_4010_phe_221_B_Cl	-7.87538	-7.6379	-0.237478	FALSE	-7.76559	0.12769
	4kmv_CL2_2376_phe_35_A_Cl	-4.18492	-5.37821	1.19329	FALSE	-5.55659	0.178378
	4kmw_CL6_2179_phe_52_A_Cl	-4.8775	-4.72377	-0.153733	FALSE	-4.69345	-0.0303178
	4kmw_CL6_2228_phe_52_B_Cl	-6.53967	-6.48619	-0.0534821	FALSE	-6.50927	0.0230875
	4kn3_CL2_2199_phe_35_A_Cl	-4.85087	-4.5043	-0.346571	FALSE	-4.45143	-0.05287
	4kn3_CL6_2193_phe_52_A_Cl	-4.8991	-4.79488	-0.104219	FALSE	-4.55859	-0.236285
	4kn3_CL6_2256_phe_52_B_Cl	-5.92494	-5.74894	-0.175995	FALSE	-5.66431	-0.0846297
	4kwp_BRC_5687_phe_113_A_Br	-8.24734	-8.33891	0.0915629	FALSE	-9.17789	0.838988
	4kyk_CL_2861_phe_63_A_Cl	-8.69003	-6.89114	-1.79889	FALSE	-6.86668	-0.0244561
	4l02_CL2_8172_phe_288_A_Cl	-7.07973	-6.84351	-0.236219	FALSE	-6.94818	0.104664
	4l02_CL2_8203_phe_288_B_Cl	-6.42291	-6.07778	-0.345132	FALSE	-6.18813	0.110349
	4l02_CL2_8234_phe_288_C_Cl	-6.60703	-5.93737	-0.669658	FALSE	-5.99296	0.0555897
	4lmn_I8_2338_phe_209_A_I	-18.8004	-16.4391	-2.36132	FALSE	-16.3805	-0.058531
	4lnw_I1_2240_phe_218_A_I	-3.44595	-3.51722	0.0712706	FALSE	-3.50171	-0.0155148
	4lnw_I2_2241_phe_215_A_I	-7.47044	-7.72166	0.25122	FALSE	-8.03842	0.316763
	4lnx_I1_2229_phe_218_A_I	-3.60813	-3.70841	0.100281	FALSE	-3.51688	-0.191538
	4lnx_I2_2230_phe_215_A_I	-7.16777	-7.43848	0.270714	FALSE	-7.83353	0.395053
	4mdk_CL2_7661_phe_28_D_Cl	-5.67451	-5.71713	0.042618	FALSE	-5.68952	-0.0276141
	4mep_CL_1053_phe_83_A_Cl	-4.92467	-4.8328	-0.0918681	FALSE	-4.80854	-0.0242624
	4mq1_CL3_10979_phe_170_A_Cl	-2.13072	-1.84203	-0.288688	FALSE	-1.79862	-0.0434135
	4mq1_CL3_11197_phe_170_D_Cl	-2.19285	-1.92592	-0.26693	FALSE	-1.87298	-0.052939
	4mrh_CL_1233_phe_38_A_Cl	-5.34674	-5.34317	-0.00356557	FALSE	-5.35693	0.0137606
	4nak_BR1_1647_phe_249_A_Br	-6.08204	-6.16273	0.0806922	TRUE	-6.45929	0.296563
	4nal_BR2_1675_phe_249_A_Br	-6.10022	-6.18477	0.0845475	TRUE	-6.6	0.415229
	4nan_BR2_1645_phe_249_A_Br	-4.11747	-3.85073	-0.266737	TRUE	-4.23238	0.381646
	4nqa_CL4_12890_phe_268_B_Cl	-3.1834	-3.23422	0.0508135	FALSE	-3.29039	0.0561724
	4ny9_CL_2128_phe_420_A_Cl	-1.48028	-1.53043	0.0501588	FALSE	-1.59524	0.0648004
	4ouc_IAE_2793_phe_605_A_I	-12.1144	-12.0474	-0.0669486	TRUE	-12.2766	0.229206
	4pyv_CL1_5221_phe_112_B_Cl	-4.97386	-4.90828	-0.0655846	FALSE	-5.0767	0.168423
	4qor_CL8_15928_phe_182_A_Cl	-6.40781	-9.76626	3.35845	FALSE	-9.70511	-0.061154
	4r7h_CL1_2457_phe_797_A_Cl	-9.0807	-10.7531	1.67237	FALSE	-10.6662	-0.086886
	4rpn_CL1_6999_phe_151_D_Cl	-6.63101	-6.73372	0.102705	FALSE	-6.89601	0.162296
	4rpn_CL1_7023_phe_151_C_Cl	-5.25884	-5.17969	-0.0791482	FALSE	-5.26884	0.089156
	4rpn_CL1_7047_phe_151_A_Cl	-5.81962	-5.84601	0.0263842	FALSE	-5.80641	-0.0395933
	4rpn_CL1_7071_phe_151_B_Cl	-5.49195	-5.47962	-0.0123226	FALSE	-5.53924	0.0596167
	4rpn_CL2_7001_phe_167_D_Cl	-5.40336	-5.64753	0.244169	FALSE	-5.58855	-0.058977
	4rpn_CL2_7013_phe_255_D_Cl	-2.44255	-2.38772	-0.054827	FALSE	-2.35555	-0.0321729
	4rpn_CL2_7025_phe_167_C_Cl	-4.93995	-5.07128	0.131336	FALSE	-4.95396	-0.117318
	4rpn_CL2_7037_phe_255_C_Cl	-3.46446	-3.31642	-0.148035	FALSE	-3.24971	-0.0667092
	4rpn_CL2_7049_phe_167_A_Cl	-5.22991	-5.56833	0.338414	FALSE	-5.53113	-0.0371948
	4rpn_CL2_7061_phe_255_A_Cl	-3.679	-3.58023	-0.0987679	FALSE	-3.52077	-0.0594612
	4rpn_CL2_7073_phe_167_B_Cl	-5.31202	-5.5816	0.269577	FALSE	-5.55484	-0.0267625
	4rpn_CL2_7085_phe_255_B_Cl	-2.33396	-2.3423	0.00833124	FALSE	-2.32501	-0.017289
	4rpn_CL5_7007_phe_231_D_Cl	-6.9881	-6.66118	-0.326919	FALSE	-6.64937	-0.011813
	4rpn_CL5_7031_phe_231_C_Cl	-8.22212	-6.72439	-1.49773	FALSE	-6.73874	0.014354
	4rpn_CL5_7055_phe_231_A_Cl	-8.18795	-6.46057	-1.72738	FALSE	-6.4466	-0.0139777
	4rpn_CL5_7079_phe_231_B_Cl	-8.68941	-6.82011	-1.86929	FALSE	-6.80759	-0.0125234
	4rpo_CL2_7007_phe_231_A_Cl	-7.63931	-7.86553	0.226226	FALSE	-7.93466	0.069123
	4rpo_CL2_7029_phe_231_B_Cl	-7.32845	-7.40767	0.079216	FALSE	-7.36674	-0.0409322
	4rpo_CL2_7039_phe_231_C_Cl	-6.88473	-7.10566	0.220923	FALSE	-7.25601	0.150357
	4rpo_CL2_7053_phe_231_D_Cl	-7.16178	-7.37659	0.214806	FALSE	-7.33403	-0.0425621
	4rpo_CL6_7011_phe_151_A_Cl	-6.55145	-6.52385	-0.0275974	FALSE	-6.74258	0.218733
	4rpo_CL6_7033_phe_151_B_Cl	-7.55371	-7.76899	0.215278	FALSE	-7.84001	0.0710233
	4rpo_CL6_7043_phe_151_C_Cl	-7.74255	-7.92804	0.185486	FALSE	-7.98111	0.0530697
	4rpo_CL6_7057_phe_151_D_Cl	-6.73957	-6.822	0.0824356	FALSE	-7.02747	0.205465
	4s0t_CL_5747_phe_420_A_Cl	-2.35934	-2.2753	-0.0840369	FALSE	-2.30196	0.026664
	4s0t_CL_5776_phe_420_B_Cl	-2.35775	-2.3374	-0.0203537	FALSE	-2.35037	0.0129677
	4std_BR4_4121_phe_169_A_Br	-2.47285	-2.51255	0.0397078	FALSE	-2.50148	-0.0110766
	4std_BR4_4142_phe_169_B_Br	-3.29531	-3.41607	0.120763	FALSE	-3.37514	-0.0409304
	4std_BR4_4163_phe_169_C_Br	-3.72672	-3.75991	0.0331877	FALSE	-3.70003	-0.0598778
	4uja_BR_2942_phe_54_A_Br	-3.70994	-3.46809	-0.241853	TRUE	-3.9031	0.435007
	4w9n_CL1_18782_phe_1766_B_Cl	-6.72945	-6.32923	-0.400218	FALSE	-6.41583	0.086603
	4w9n_CL1_18783_phe_1766_A_Cl	-7.22996	-6.9233	-0.306666	FALSE	-7.01317	0.08987
	4w9n_CL1_18823_phe_1766_D_Cl	-7.39644	-7.06254	-0.333895	FALSE	-7.13563	0.073092
	4w9n_CL1_18823_phe_1791_D_Cl	-16.4894	-11.5615	-4.92783	FALSE	-11.5296	-0.031922
	4w9n_CL1_18824_phe_1766_C_Cl	-6.57273	-6.38554	-0.187187	FALSE	-6.47581	0.0902662
	4w9n_CL1_18824_phe_1791_C_Cl	-15.9121	-11.3051	-4.60704	FALSE	-11.2619	-0.043182
	4xhd_CL_2197_phe_420_A_Cl	-2.9269	-3.00868	0.0817734	FALSE	-3.04636	0.0376816
	4xv9_CL_2165_phe_583_A_Cl	-10.3615	-8.20406	-2.15743	FALSE	-8.25305	0.048986
	4xzl_BR5_2706_phe_116_X_Br	-5.23171	-6.11059	0.878872	FALSE	-6.26162	0.151032
	4y3r_CL2_4795_phe_194_A_Cl	-7.37412	-7.42617	0.0520534	FALSE	-7.43388	0.0077107
	4y86_CL_5380_phe_425_A_Cl	-4.08669	-4.05902	-0.0276696	FALSE	-4.4977	0.438674
	4y8c_CL_5380_phe_425_A_Cl	-4.98979	-4.98224	-0.00755193	FALSE	-5.02381	0.0415664
	4y8c_CL_5407_phe_425_B_Cl	-4.37245	-4.35153	-0.0209207	FALSE	-4.44786	0.0963334
	4yu2_CL_11347_phe_170_A_Cl	-5.13924	-4.82941	-0.309832	FALSE	-4.88628	0.056868
	4yu2_CL_11379_phe_170_B_Cl	-4.96567	-4.7174	-0.248266	FALSE	-4.47963	-0.237769
	4yu2_CL_11426_phe_170_C_Cl	-4.74076	-4.37787	-0.362884	FALSE	-4.48874	0.110864
	4yu2_CL_11450_phe_170_D_Cl	-5.22863	-5.11641	-0.112221	FALSE	-5.16495	0.0485411
	4z69_CL2_8982_phe_157_A_Cl	-4.23694	-4.15078	-0.086166	FALSE	-4.18417	0.033395
	4z83_BR_5682_phe_54_E_Br	-3.85141	-3.7406	-0.110806	TRUE	-4.22332	0.482712
	4zae_CL_4486_phe_174_A_Cl	-15.3429	-15.3454	0.0024603	FALSE	-15.369	0.023614
	4zgk_CL3_1611_phe_55_B_Cl	-2.18058	-2.12811	-0.0524751	FALSE	-2.167	0.0388902
	4zgk_CL3_1644_phe_55_A_Cl	-2.39868	-2.30914	-0.0895439	FALSE	-2.27382	-0.0353163
	4zo1_I1_3237_phe_272_X_I	-5.8544	-5.62413	-0.230276	FALSE	-5.66107	0.0369433
	4zo1_I2_3238_phe_269_X_I	-4.7436	-4.75105	0.00745295	FALSE	-4.81778	0.0667227
	4zqd_CL1_8696_phe_280_B_Cl	-5.36507	-5.27259	-0.0924776	FALSE	-5.17488	-0.0977085
	5afm_BR2_8439_phe_52_A_Br	-5.36751	-5.26094	-0.10657	TRUE	-6.0444	0.783465
	5afm_BR2_8579_phe_52_C_Br	-5.37963	-5.26811	-0.111528	TRUE	-6.13968	0.871574
	5afm_BR2_8652_phe_52_D_Br	-5.69772	-5.52337	-0.174348	TRUE	-6.56288	1.03951
	5afm_BR2_8725_phe_52_E_Br	-5.50385	-5.38941	-0.114436	TRUE	-6.1045	0.715088
	5ak6_CL7_4345_phe_381_A_Cl	-7.92447	-8.08603	0.161566	FALSE	-7.86926	-0.216769
	5akk_BR1_4313_phe_381_A_Br	-2.84892	-2.913	0.0640765	FALSE	-2.95102	0.038017
	5cc2_CL1_2061_phe_15_A_Cl	-6.47621	-6.52327	0.0470649	FALSE	-6.61061	0.0873417
	5clp_CL1_5725_phe_121_B_Cl	-9.67343	-11.0644	1.39097	FALSE	-11.009	-0.055362
	5cqu_BR3_2798_phe_113_A_Br	-8.86152	-8.90752	0.0460042	FALSE	-9.29954	0.392014
	5cqw_BR3_5627_phe_113_A_Br	-8.75187	-9.04839	0.296524	FALSE	-9.71522	0.666834
	5cqw_BR3_5695_phe_113_B_Br	-8.38618	-8.57758	0.191402	FALSE	-9.25318	0.675599
	5ctp_CL_5551_phe_121_A_Cl	-11.2877	-10.7655	-0.522236	FALSE	-10.7628	-0.002683
	5cu3_CL_5541_phe_121_A_Cl	-10.5785	-16.6028	6.02433	FALSE	-16.5956	-0.007204
	5cu3_CL_5592_phe_121_B_Cl	-10.2263	-16.0466	5.82037	FALSE	-16.0755	0.028825
	5cyq_BR4_16051_phe_160_B_Br	-3.67863	-3.38167	-0.296959	TRUE	-3.54516	0.163489
	5d7p_CL_4847_phe_119_A_Cl	-8.61874	-7.36307	-1.25568	FALSE	-7.3879	0.0248308
	5d7q_CL1_4905_phe_119_B_Cl	-8.3737	-8.60887	0.235171	FALSE	-8.70753	0.0986615
	5dtm_CL2_5142_phe_131_A_Cl	-4.55063	-4.37477	-0.175867	FALSE	-4.41306	0.0382917
	5dtm_CL2_5161_phe_131_B_Cl	-4.37094	-4.12449	-0.246448	FALSE	-4.23591	0.11142
	5dtq_CL7_5104_phe_131_A_Cl	-6.25456	-6.45252	0.197964	FALSE	-6.38591	-0.066614
	5dtq_CL7_5124_phe_131_B_Cl	-6.11168	-5.77779	-0.333883	FALSE	-5.76712	-0.0106702
	5dx7_CL_5474_phe_126_A_Cl	-3.14035	-2.99694	-0.143408	TRUE	-3.84609	0.849154
	5e0e_CL_3644_phe_115_A_Cl	-4.64907	-4.24005	-0.409019	FALSE	-4.173	-0.06705
	5eag_CL2_4293_phe_236_A_Cl	-5.11658	-4.57664	-0.539933	FALSE	-4.47891	-0.0977306
	5edt_CLA_3070_phe_168_A_Cl	-8.40999	-6.95237	-1.45762	FALSE	-6.95026	-0.002109
	5fn0_CL1_14159_phe_238_A_Cl	-3.627	-3.23064	-0.396359	FALSE	-3.16928	-0.0613597
	5fn0_CL1_14229_phe_238_B_Cl	-3.93867	-3.53317	-0.405507	FALSE	-3.49958	-0.0335855
	5fn0_CL1_14299_phe_238_C_Cl	-3.88655	-3.50737	-0.379179	FALSE	-3.4487	-0.0586707
	5fn0_CL1_14369_phe_238_D_Cl	-4.1177	-3.69968	-0.41802	FALSE	-3.66729	-0.0323961
	5fz0_CL_3769_phe_496_A_Cl	-1.77749	-1.63135	-0.146138	TRUE	-1.68142	0.0500636
	5hbh_CL_5052_phe_97_A_Cl	-6.45853	-6.97804	0.51951	FALSE	-7.37411	0.396071
	5in9_CL1_3537_phe_199_A_Cl	-0.56801	-2.68403	2.11602	FALSE	-2.85181	0.167787
	5in9_CL1_3594_phe_199_B_Cl	-3.01344	-4.23405	1.22062	FALSE	-4.05386	-0.180199
	5inh_CL_6449_phe_312_A_Cl	-9.98675	-10.3518	0.36506	FALSE	-10.3896	0.037773
	5iv3_CL6_3691_phe_165_A_Cl	-5.88191	-5.88411	0.00219595	FALSE	-5.77041	-0.113698
	5iv4_CL6_3745_phe_165_A_Cl	-5.49368	-5.51163	0.0179532	FALSE	-5.95768	0.446045
	5jy3_CL1_7554_phe_340_B_Cl	-4.4965	-10.2735	5.77702	FALSE	-11.1499	0.876424
	5jy3_CL1_7600_phe_340_C_Cl	-4.53408	-4.44272	-0.0913652	FALSE	-4.19405	-0.248665
	5jy3_CL2_7556_phe_349_B_Cl	-6.82503	-6.35198	-0.473052	FALSE	-6.463	0.111028
	5kra_CL1_7637_phe_425_E_Cl	-4.09314	-4.40798	0.314849	FALSE	-4.41276	0.0047773
	5kra_CL2_7671_phe_425_F_Cl	-3.73651	-4.41866	0.68215	FALSE	-4.41453	-0.004134
	5ku9_CL_2355_phe_270_A_Cl	-5.01242	-4.76782	-0.244602	FALSE	-4.71188	-0.0559334
	5ku9_CL_2400_phe_270_B_Cl	-5.1783	-4.97333	-0.204964	FALSE	-4.90389	-0.069443
	5ku9_CL1_2356_phe_270_A_Cl	-5.34605	-5.58401	0.237953	FALSE	-5.59483	0.010824
	5ku9_CL1_2401_phe_270_B_Cl	-5.50687	-5.59593	0.0890627	FALSE	-5.5395	-0.0564261
	5lmk_BR1_8754_phe_80_A_Br	-7.56868	-7.68273	0.114051	TRUE	-9.24299	1.56026
	5m0d_CL1_6374_phe_274_A_Cl	-10.5207	-9.16894	-1.35177	FALSE	-9.09304	-0.075895
	5m0e_CL1_6378_phe_274_A_Cl	-11.1701	-11.8681	0.697993	FALSE	-11.8558	-0.01234
	5m0s_CL1_6413_phe_274_A_Cl	-10.1913	-8.3159	-1.87545	FALSE	-8.27699	-0.038904
	5m8x_CL3_7230_phe_57_B_Cl	-0.698544	-0.715931	0.017387	FALSE	-0.699226	-0.0167045
	5m92_BR1_7156_phe_57_B_Br	-0.888728	-0.948723	0.0599946	FALSE	-0.945514	-0.0032092
	5mes_CL_4474_phe_270_A_Cl	-5.07817	-5.21429	0.136127	FALSE	-5.20154	-0.0127514
	5mev_CL_4402_phe_270_A_Cl	-1.78038	-2.21899	0.438609	FALSE	-2.14249	-0.0764942
	5mev_CL1_4404_phe_270_A_Cl	-6.27672	-6.34839	0.0716664	FALSE	-6.29106	-0.0573229
	5mkx_CL1_1843_phe_748_A_Cl	-5.98057	-5.80085	-0.179723	FALSE	-5.76637	-0.0344834
	5mkx_CL1_1874_phe_748_B_Cl	-6.44619	-6.06501	-0.381175	FALSE	-6.05333	-0.0116817
	5mky_CL3_859_phe_45_A_Cl	-7.35821	-7.25724	-0.100971	FALSE	-7.26358	0.0063456
	5ml0_CL1_947_phe_747_A_Cl	-7.11428	-6.7976	-0.316684	FALSE	-6.73697	-0.060631
	5ml3_CL_1265_phe_133_B_Cl	1.07374	-3.76997	4.84371	FALSE	-4.22934	0.459371
	5ml8_CL_1207_phe_133_B_Cl	7.329	-1.85433	9.18333	FALSE	-2.90569	1.05137
	5mli_CL1_1091_phe_83_A_Cl	-5.78861	-5.54564	-0.242971	FALSE	-5.4773	-0.0683389
	5mlj_BR_1836_phe_753_A_Br	-8.47711	-8.32571	-0.151405	FALSE	-8.14178	-0.183926
	5mlj_BR_1863_phe_753_B_Br	-8.57033	-8.07708	-0.493252	FALSE	-7.96638	-0.110695
	5myn_CL1_1511_phe_184_A_Cl	-6.40337	-6.44235	0.0389788	FALSE	-6.64616	0.20381
	5n1n_CL_5765_phe_138_A_Cl	-4.36058	-4.66963	0.309052	FALSE	-4.78356	0.113929
	5n5t_CL1_4097_phe_198_A_Cl	-8.22655	-7.83924	-0.387303	FALSE	-8.0658	0.226554
	5n5w_CL1_3993_phe_198_A_Cl	-8.25335	-7.75259	-0.500756	FALSE	-8.18439	0.431792
	5n7t_CL1_7061_phe_238_A_Cl	-5.31954	-4.85236	-0.467181	FALSE	-4.82715	-0.0252061
	5nuj_CL1_1254_phe_56_A_Cl	-10.3867	-8.59407	-1.79263	FALSE	-8.48859	-0.105482
	5owl_BR1_5622_phe_113_A_Br	-8.30166	-8.50513	0.203469	FALSE	-9.2002	0.695072
	5owl_BR1_5649_phe_113_B_Br	-8.45169	-8.79241	0.340718	FALSE	-9.40193	0.609524
	5q0w_CL2_2054_phe_333_A_Cl	-1.9559	-4.1866	2.23071	FALSE	-4.20336	0.0167566
	5qb6_BR_2497_phe_116_A_Br	-3.04608	-3.07384	0.0277663	FALSE	-3.03798	-0.0358644
	5qta_CL9_2608_phe_251_A_Cl	-4.67922	-4.62472	-0.0545028	FALSE	-4.55099	-0.0737276
	5rtq_BR_5161_phe_156_A_Br	-15.1692	-8.68345	-6.48575	FALSE	-9.11444	0.430994
	5rys_CL1_2369_phe_286_A_Cl	-10.5154	-8.93101	-1.58444	FALSE	-8.86976	-0.06125
	5s9l_CL1_6711_phe_274_A_Cl	-13.0409	-10.7525	-2.28838	FALSE	-10.7821	0.029601
	5s9m_CL2_6702_phe_274_A_Cl	-12.9058	-13.2468	0.341009	FALSE	-13.4473	0.200444
	5so4_BR1_6271_phe_261_A_Br	-10.383	-11.5317	1.14871	FALSE	-11.6354	0.103771
	5so5_CL_6287_phe_134_A_Cl	2.99534	-2.22904	5.22439	FALSE	-3.20684	0.977796
	5stm_BR_9111_phe_226_B_Br	-5.46493	-5.56296	0.0980302	FALSE	-6.29239	0.72943
	5su4_BR_4588_phe_1890_A_Br	-6.83859	-5.92152	-0.917063	FALSE	-6.08137	0.159852
	5t0l_CL1_8266_phe_91_A_Cl	-6.05853	-5.79711	-0.261424	FALSE	-6.05666	0.259549
	5t0l_CL1_8391_phe_91_B_Cl	-3.29353	-2.84665	-0.446881	FALSE	-2.89262	0.045964
	5t4s_CL1_5127_phe_119_B_Cl	-7.68318	-7.69466	0.0114803	FALSE	-7.70414	0.0094781
	5ttz_CL1_3319_phe_199_A_Cl	-4.71103	-5.24098	0.529949	FALSE	-5.25514	0.014155
	5ttz_CL1_3354_phe_199_B_Cl	-4.2429	-4.89596	0.653062	FALSE	-4.97638	0.0804191
	5u27_CL1_1384_phe_31_A_Cl	-3.06722	-2.83667	-0.230545	FALSE	-2.88355	0.0468802
	5u84_I1_11669_phe_139_A_I	-9.9468	-9.93028	-0.0165203	FALSE	-10.3816	0.451317
	5u84_I3_11541_phe_351_A_I	-16.2776	-15.9182	-0.359394	FALSE	-16.1526	0.234421
	5u8a_BR_2925_phe_97_A_Br	-4.33847	-4.99184	0.653365	FALSE	-4.97318	-0.0186539
	5up0_CL1_2624_phe_393_A_Cl	-2.94398	-2.85116	-0.0928163	FALSE	-2.83117	-0.0199933
	5v03_CL1_1893_phe_19_R_Cl	-8.74984	-8.71869	-0.031146	FALSE	-8.67538	-0.043311
	5v86_CL1_5852_phe_1109_A_Cl	-2.64714	-2.69302	0.0458841	FALSE	-2.81007	0.11705
	5v8p_CL0_12730_phe_369_A_Cl	-11.6129	-9.68014	-1.93272	FALSE	-9.68159	0.00145
	5vb5_CL1_2157_phe_506_A_Cl	-7.0415	-7.18886	0.147363	FALSE	-7.2393	0.0504379
	5vc5_CL3_4204_phe_433_A_Cl	-5.42833	-4.96183	-0.4665	FALSE	-4.9882	0.026373
	5vcv_CL_4488_phe_240_A_Cl	-4.85651	-4.81902	-0.037496	FALSE	-4.85669	0.0376706
	5wbg_CL_21911_phe_108_A_Cl	-3.65423	-4.40746	0.753232	FALSE	-4.5705	0.163045
	5wbg_CL_21987_phe_108_B_Cl	-3.3207	-3.96814	0.647447	FALSE	-4.20681	0.238662
	5wbg_CL_22085_phe_108_C_Cl	-3.37105	-4.11716	0.746109	FALSE	-4.13697	0.0198102
	5wbg_CL_22183_phe_108_D_Cl	-2.08236	-2.73489	0.652539	FALSE	-2.80097	0.0660712
	5wbg_CL_22281_phe_108_E_Cl	-2.87173	-3.59005	0.718321	FALSE	-3.84694	0.25689
	5wbg_CL_22413_phe_108_F_Cl	-4.45293	-4.69947	0.246541	FALSE	-4.79646	0.0969839
	5wbx_BR_1973_phe_19_R_Br	-6.43759	-5.94448	-0.493109	FALSE	-6.1119	0.167419
	5wwv_CL_21752_phe_213_A_Cl	-1.95898	-2.05596	0.0969854	FALSE	-1.98087	-0.0750919
	5wwv_CL_21926_phe_213_C_Cl	-1.70381	-1.81975	0.115942	FALSE	-1.76971	-0.0500376
	5wwv_CL_22007_phe_213_D_Cl	-1.64405	-1.70119	0.0571333	FALSE	-1.73317	0.0319808
	5wwv_CL_22186_phe_213_F_Cl	-1.39108	-1.4582	0.0671259	FALSE	-1.44911	-0.0090966
	5wwv_CL_22283_phe_213_G_Cl	-1.79234	-1.94972	0.157384	FALSE	-1.95926	0.0095341
	5x3r_BR1_6594_phe_115_C_Br	-3.05723	-2.91278	-0.144458	TRUE	-2.90563	-0.0071481
	5x3r_BR1_6608_phe_115_D_Br	-2.08145	-1.99446	-0.0869884	TRUE	-2.02265	0.0281924
	5x7d_BR1_3632_phe_61_A_Br	-6.30257	-6.45655	0.153978	FALSE	-6.69867	0.242119
	5xmv_CL3_10406_phe_266_B_Cl	-4.83328	-6.36705	1.53377	FALSE	-6.44607	0.079019
	5xmv_CL3_10460_phe_266_A_Cl	-4.71415	-5.18864	0.474495	FALSE	-5.20316	0.0145226
	5xs2_CL0_5221_phe_97_A_Cl	-6.90245	-6.74965	-0.152802	TRUE	-6.98769	0.238035
	5xxi_CL_3716_phe_69_A_Cl	-3.49744	-3.57263	0.0751837	TRUE	-3.24071	-0.331913
	5xzg_CLE_3556_phe_234_A_Cl	-1.56689	-1.52985	-0.0370388	FALSE	-1.50573	-0.0241223
	5xzg_CLE_3556_phe_473_A_Cl	-3.82933	-3.10553	-0.723796	FALSE	-3.39409	0.288558
	5y2f_CL1_2429_phe_80_A_Cl	-2.2164	-3.13599	0.919594	FALSE	-3.15426	0.018273
	5yjm_CL2_1730_phe_228_A_Cl	-1.87323	-1.93843	0.0652045	FALSE	-1.75562	-0.182816
	5yjp_CL2_1757_phe_228_A_Cl	-1.89036	-1.95106	0.0606996	FALSE	-1.96814	0.0170746
	5yxd_CL1_1997_phe_329_A_Cl	-4.23839	-5.30174	1.06335	FALSE	-4.92497	-0.376771
	5zcu_BR_7192_phe_174_D_Br	-4.26482	-4.20141	-0.0634072	FALSE	-4.23931	0.0379047
	6aom_CL7_3447_phe_199_A_Cl	-4.32861	-5.09495	0.766333	FALSE	-5.18131	0.0863652
	6aom_CL7_3545_phe_199_B_Cl	-5.1821	-5.668	0.485901	FALSE	-5.72833	0.06033
	6ap6_CL_4233_phe_135_A_Cl	-5.04491	-4.61427	-0.430634	FALSE	-4.65773	0.0434553
	6ap6_CL_4251_phe_135_B_Cl	-5.06347	-4.67078	-0.392691	FALSE	-4.65911	-0.011666
	6asq_CL7_3553_phe_199_A_Cl	-4.19437	-5.0285	0.834133	FALSE	-5.06941	0.0409094
	6asq_CL7_3638_phe_199_B_Cl	-3.83137	-4.72813	0.896763	FALSE	-4.76295	0.0348177
	6boj_CL_10847_phe_599_C_Cl	-13.6142	-9.34982	-4.26439	FALSE	-9.42913	0.079315
	6cck_CL_2662_phe_70_A_Cl	-9.05717	-7.91257	-1.1446	FALSE	-7.94277	0.030195
	6cck_CL_2722_phe_70_B_Cl	-8.97186	-8.36712	-0.604735	FALSE	-8.38683	0.019713
	6chl_CL_2573_phe_70_B_Cl	-8.57128	-8.13039	-0.440884	FALSE	-8.16018	0.029786
	6ckw_CL_2535_phe_70_A_Cl	-9.23721	-10.1152	0.87801	FALSE	-10.1019	-0.013346
	6czw_CL1_1823_phe_280_A_Cl	-2.79364	-2.77271	-0.0209389	FALSE	-2.81618	0.0434707
	6d0b_CL1_1817_phe_280_A_Cl	-2.88706	-2.87138	-0.0156811	FALSE	-2.975	0.103618
	6dlx_BR_9486_phe_365_B_Br	-7.84406	-7.83265	-0.01141	FALSE	-7.83913	0.0064821
	6dm8_CL2_30952_phe_227_A_Cl	-7.29726	-7.56501	0.267744	FALSE	-7.65732	0.0923152
	6dm8_CL2_31152_phe_227_B_Cl	-4.08025	-4.95487	0.874622	FALSE	-4.9729	0.0180317
	6dm8_CL2_31202_phe_227_C_Cl	-3.65493	-4.77623	1.1213	FALSE	-4.85888	0.0826475
	6dm8_CL2_31402_phe_227_D_Cl	-5.8867	-6.10224	0.215544	FALSE	-6.09225	-0.0099917
	6dm8_CL2_31502_phe_227_E_Cl	-5.59434	-5.66335	0.0690082	FALSE	-5.546	-0.117356
	6dm8_CL2_31602_phe_227_F_Cl	-4.6771	-4.85215	0.17505	FALSE	-4.8552	0.0030504
	6dm8_CL2_31802_phe_227_G_Cl	-2.69845	-2.77208	0.0736355	FALSE	-2.7483	-0.0237819
	6dm8_CL2_31952_phe_224_H_Cl	-4.03647	-4.01659	-0.0198798	FALSE	-3.97531	-0.0412813
	6e1q_CL3_4556_phe_325_A_Cl	-3.1548	-3.56734	0.412546	FALSE	-3.39131	-0.176039
	6e7v_CL1_11053_phe_114_B_Cl	-6.21423	-6.45253	0.238295	FALSE	-6.60126	0.148737
	6e7v_CL1_11118_phe_114_D_Cl	-6.63309	-6.90578	0.272695	FALSE	-7.1268	0.221018
	6ew3_CL3_3635_phe_62_A_Cl	-5.95837	-5.51425	-0.444119	FALSE	-5.45812	-0.0561288
	6fka_CL6_2794_phe_261_A_Cl	-4.39584	-4.17012	-0.225724	FALSE	-4.11756	-0.0525606
	6foz_CL2_13676_phe_318_A_Cl	-7.16941	-7.57097	0.401562	FALSE	-7.69153	0.120556
	6foz_CL2_13782_phe_318_B_Cl	-6.26745	-6.48296	0.215504	FALSE	-6.67025	0.187292
	6g30_CL1_2193_phe_758_A_Cl	-1.46185	-1.55504	0.0931922	FALSE	-1.6593	0.104261
	6g33_IAE_8290_phe_241_A_I	-12.5532	-12.4873	-0.0659438	TRUE	-13.2206	0.7333
	6g33_IAE_8335_phe_241_B_I	-12.0313	-11.9527	-0.0786428	TRUE	-12.5488	0.596078
	6g33_IAE_8375_phe_241_C_I	-12.184	-12.0266	-0.157467	TRUE	-12.663	0.636408
	6g34_IAE_2622_phe_164_A_I	-11.7658	-11.6465	-0.119302	TRUE	-12.3687	0.722163
	6g35_BR_2802_phe_605_A_Br	-7.54733	-7.53516	-0.0121735	TRUE	-7.95378	0.418625
	6gcp_CLT_7674_phe_171_A_Cl	-7.12417	-6.83729	-0.28688	FALSE	-6.75805	-0.0792408
	6gcp_CLT_7751_phe_171_B_Cl	-7.70657	-7.12385	-0.582719	FALSE	-7.17575	0.0518927
	6gcp_CLT_7856_phe_171_C_Cl	-5.7632	-5.65414	-0.109059	FALSE	-5.63748	-0.0166559
	6gcp_CLT_7950_phe_171_D_Cl	-7.58153	-6.8634	-0.71813	FALSE	-6.84869	-0.0147105
	6gey_CL1_7584_phe_171_A_Cl	-5.00344	-3.99376	-1.00968	FALSE	-4.04776	0.054001
	6gey_CL1_7658_phe_171_B_Cl	-5.92527	-5.80217	-0.123102	FALSE	-6.05055	0.248385
	6gey_CL2_7586_phe_171_A_Cl	-6.41562	-5.98566	-0.429969	FALSE	-5.97285	-0.0128075
	6gey_CL2_7734_phe_171_C_Cl	-11.8077	-9.77886	-2.02883	FALSE	-9.51713	-0.261726
	6gey_CL2_7808_phe_171_D_Cl	-10.9059	-8.97219	-1.93366	FALSE	-8.88021	-0.091988
	6gmx_CL1_10470_phe_109_B_Cl	-7.4578	-7.2911	-0.166697	FALSE	-7.29088	-0.0002245
	6gmx_CL1_10498_phe_109_K_Cl	-6.14828	-6.01194	-0.136342	FALSE	-6.08032	0.0683803
	6gu4_CL1_5157_phe_82_A_Cl	-11.5063	-12.179	0.672772	FALSE	-12.2135	0.034438
	6huo_CLA_15155_phe_77_C_Cl	-14.5911	-14.4656	-0.125468	FALSE	-14.4402	-0.025431
	6hv0_CL_3006_phe_725_A_Cl	-4.86204	-4.98888	0.126843	FALSE	-5.32159	0.332712
	6hx1_CL1_3168_phe_725_A_Cl	-5.47987	-5.58111	0.10125	FALSE	-5.621	0.0398853
	6i0z_CL1_7634_phe_14_A_Cl	-14.1948	-14.1152	-0.0796149	FALSE	-13.9814	-0.133793
	6i0z_CL1_7647_phe_14_B_Cl	-13.4574	-13.224	-0.233354	FALSE	-13.3709	0.146821
	6i10_CL2_3807_phe_14_A_Cl	-14.1296	-14.1137	-0.0158742	FALSE	-13.923	-0.190693
	6i12_CL_3834_phe_14_A_Cl	-12.9666	-11.0679	-1.89866	FALSE	-10.7727	-0.295212
	6i14_CL2_3827_phe_14_A_Cl	-14.8241	-12.173	-2.65115	FALSE	-11.949	-0.223936
	6i16_CL2_3827_phe_14_A_Cl	-13.8578	-13.5656	-0.292238	FALSE	-13.3455	-0.220111
	6i17_CL2_3861_phe_14_A_Cl	-15.5161	-12.6024	-2.91369	FALSE	-12.368	-0.234383
	6i18_CL2_3847_phe_14_A_Cl	-14.8915	-14.2558	-0.635719	FALSE	-14.399	0.143223
	6i6c_CL1_4112_phe_164_A_Cl	-3.70936	-4.4361	0.726739	FALSE	-4.39914	-0.0369604
	6i7f_CL1_2200_phe_35_A_Cl	-4.03817	-4.3059	0.267722	FALSE	-4.45478	0.148885
	6i7f_CL1_2262_phe_35_B_Cl	-6.75995	-7.16859	0.408637	FALSE	-7.13205	-0.0365353
	6iiv_CL_3499_phe_184_A_Cl	-4.98503	-5.38111	0.396077	FALSE	-5.38645	0.005346
	6ijx_CL2_2627_phe_118_A_Cl	-14.2378	-13.5412	-0.696569	FALSE	-13.5739	0.03267
	6kp7_CL_8960_phe_58_B_Cl	-12.4853	-13.4571	0.971808	FALSE	-13.4688	0.011687
	6kpr_CL_9097_phe_58_B_Cl	-12.7552	-13.9729	1.21775	FALSE	-14.0652	0.092249
	6lev_CL_8767_phe_116_A_Cl	-4.92232	-5.35911	0.436788	FALSE	-5.42411	0.0649957
	6lev_CL_8847_phe_116_B_Cl	-4.5092	-4.53661	0.0274126	FALSE	-4.43877	-0.0978403
	6lez_CL_8767_phe_116_A_Cl	-4.75237	-5.2956	0.543229	FALSE	-5.39086	0.0952614
	6lez_CL_8847_phe_116_B_Cl	-4.32299	-4.08519	-0.237799	FALSE	-4.03564	-0.04955
	6lg4_CL7_1049_phe_83_A_Cl	-5.87933	-5.86258	-0.0167508	FALSE	-5.70706	-0.155517
	6lhj_CL1_9067_phe_58_A_Cl	-3.78295	-3.51113	-0.271823	FALSE	-3.4188	-0.0923255
	6lhj_CL1_9164_phe_58_B_Cl	-3.60817	-3.4248	-0.183364	FALSE	-3.3987	-0.0261004
	6mry_I2_4586_phe_30_I_I	-14.7664	-15.0213	0.254949	FALSE	-15.0333	0.012
	6mry_I3_4476_phe_30_C_I	-18.3053	-18.496	0.190745	FALSE	-18.6807	0.184667
	6mxx_I1_19979_phe_1519_A_I	-3.08522	-3.01152	-0.0737034	FALSE	-3.03913	0.0276132
	6mxx_I1_20071_phe_1519_C_I	-3.06071	-3.00232	-0.0583854	FALSE	-3.03256	0.0302365
	6mxx_I1_20179_phe_1519_E_I	-3.74477	-3.66806	-0.076712	FALSE	-3.7095	0.041444
	6mxx_I1_20277_phe_1519_H_I	-4.1635	-4.04192	-0.121577	FALSE	-4.06778	0.0258585
	6mxx_I1_20397_phe_1519_J_I	-2.7949	-2.98513	0.190235	FALSE	-3.05843	0.0732989
	6n3n_CL2_2013_phe_867_A_Cl	-4.46648	-5.32049	0.854006	FALSE	-5.30388	-0.0166093
	6nb1_CLB_20030_phe_63_G_Cl	-2.38807	-4.33507	1.947	FALSE	-4.41733	0.0822574
	6nb1_CLB_20094_phe_63_A_Cl	-3.97561	-4.28975	0.314147	FALSE	-4.29856	0.0088043
	6nb1_CLB_20158_phe_63_B_Cl	5.2181	-2.58018	7.79827	FALSE	-2.88051	0.300335
	6nb1_CLB_20222_phe_63_C_Cl	-1.8061	-4.26788	2.46178	FALSE	-4.36713	0.099247
	6nb1_CLB_20350_phe_63_E_Cl	-2.14392	-4.21896	2.07505	FALSE	-4.18239	-0.0365786
	6nb1_CLB_20542_phe_63_J_Cl	-1.30865	-4.10206	2.7934	FALSE	-4.14357	0.0415115
	6nb1_CLB_20606_phe_63_K_Cl	-1.0816	-4.10912	3.02752	FALSE	-4.2247	0.11558
	6nb1_CLB_20670_phe_63_L_Cl	-3.09146	-4.41074	1.31928	FALSE	-4.37652	-0.0342131
	6njh_CL_10594_phe_599_C_Cl	-11.1672	-7.24626	-3.92099	FALSE	-7.32098	0.0747207
	6nji_CL_5226_phe_599_A_Cl	-10.2231	-6.35993	-3.8632	FALSE	-6.26954	-0.090396
	6nji_CL_5253_phe_599_B_Cl	-7.30309	-4.79866	-2.50444	FALSE	-4.56932	-0.229332
	6njj_CL_10723_phe_599_C_Cl	-11.7194	-7.71444	-4.00496	FALSE	-7.84046	0.126018
	6ny7_BR0_1766_phe_70_A_Br	-4.38192	-4.54397	0.16205	FALSE	-4.35179	-0.192182
	6nyo_CL2_2184_phe_28_A_Cl	-5.52511	-5.38613	-0.138981	FALSE	-5.45943	0.0732974
	6o47_CL2_2908_phe_488_A_Cl	-7.47716	-8.37035	0.893192	FALSE	-7.41318	-0.957171
	6o47_CL2_2909_phe_488_A_Cl	-9.44432	-7.86624	-1.57808	FALSE	-7.78112	-0.085122
	6ohj_BR0_2918_phe_55_B_Br	-4.97457	-3.97774	-0.996828	TRUE	-3.55226	-0.425485
	6ohj_BR0_2919_phe_55_B_Br	-8.90684	-9.10844	0.201594	TRUE	-10.1682	1.05973
	6oo8_CL4_2670_phe_21_A_Cl	10	11.0147	-1.0147	FALSE	10.9776	0.037071
	6oo8_CL5_2674_phe_21_A_Cl	10	10.7104	-0.710361	FALSE	10.6565	0.0538985
	6oo8_CL5_2784_phe_35_B_Cl	0.0219988	-1.6497	1.6717	FALSE	-3.15828	1.50858
	6q4d_BR1_2443_phe_4_A_Br	-2.71623	-2.87657	0.160335	FALSE	-2.73581	-0.14076
	6r08_CL1_2971_phe_321_A_Cl	-5.30876	-5.15929	-0.149469	FALSE	-5.16772	0.0084247
	6r1k_CL1_2550_phe_77_C_Cl	-1.85379	-1.95089	0.0971034	FALSE	-1.9508	-8.83e-05
	6s40_CL_2059_phe_198_A_Cl	-6.33273	-6.11616	-0.216569	FALSE	-6.21556	0.0994023
	6slz_CL2_3568_phe_401_A_Cl	-3.69959	-3.70092	0.0013323	FALSE	-3.947	0.246081
	6sm8_CL_4867_phe_886_A_Cl	-7.54932	-7.06374	-0.485576	FALSE	-7.07012	0.0063829
	6sm8_CL_4899_phe_886_B_Cl	-8.2054	-7.76135	-0.444051	FALSE	-7.88155	0.1202
	6spw_IAY_2980_phe_113_A_I	-14.7129	-15.1958	0.48296	FALSE	-15.3624	0.166572
	6spx_BR1_2858_phe_113_A_Br	-8.63591	-8.63811	0.00220073	FALSE	-8.49702	-0.141088
	6std_BR1_4105_phe_169_A_Br	-4.8616	-5.00722	0.14562	FALSE	-4.9872	-0.020019
	6std_BR1_4128_phe_169_B_Br	-5.13402	-5.31959	0.185572	FALSE	-5.24358	-0.0760105
	6std_BR1_4152_phe_169_C_Br	-5.11926	-5.27164	0.152384	FALSE	-5.25036	-0.021278
	6su7_CL2_27755_phe_143_A_Cl	-1.37025	-1.31581	-0.0544415	FALSE	-1.37845	0.0626443
	6tdc_CL_2100_phe_310_A_Cl	-12.1614	-12.9116	0.75025	FALSE	-12.8998	-0.011803
	6tm9_CL2_3746_phe_61_A_Cl	-7.01196	-7.29347	0.281509	FALSE	-7.28599	-0.007474
	6uap_CL1_19211_phe_211_B_Cl	-7.53935	-6.08427	-1.45507	FALSE	-6.08825	0.0039786
	6uap_CL1_19278_phe_211_D_Cl	-10.3465	-10.1806	-0.16597	FALSE	-10.2055	0.024953
	6uap_CL1_19357_phe_211_F_Cl	-9.42802	-8.08391	-1.34411	FALSE	-8.00104	-0.082875
	6uap_CL1_19418_phe_211_H_Cl	-8.36481	-6.55363	-1.81118	FALSE	-6.52245	-0.0311847
	6ub9_CL1_19263_phe_211_B_Cl	-7.15298	-5.586	-1.56698	FALSE	-5.62012	0.034115
	6ub9_CL1_19402_phe_211_F_Cl	-7.92609	-6.60548	-1.32061	FALSE	-6.61937	0.013897
	6ub9_CL1_19480_phe_211_H_Cl	-7.99877	-6.57013	-1.42864	FALSE	-6.59271	0.0225815
	6ujn_BR1_9168_phe_979_A_Br	-6.57879	-6.94277	0.363986	FALSE	-7.03834	0.095571
	6ujn_BR3_9171_phe_755_A_Br	0.88731	-0.822407	1.70972	FALSE	0.158556	-0.980963
	6ujn_BR4_9176_phe_331_A_Br	-5.97269	-6.28871	0.316022	FALSE	-6.50146	0.212743
	6ujp_BR4_9170_phe_331_A_Br	-5.15911	-5.94424	0.785133	FALSE	-6.12593	0.181691
	6ujr_BR3_9165_phe_332_A_Br	-7.70255	-7.84872	0.146168	FALSE	-8.09003	0.241319
	6ujr_BR4_9170_phe_71_A_Br	-3.00883	-2.93332	-0.0755125	FALSE	-2.46795	-0.465365
	6ujr_BR4_9170_phe_953_A_Br	-2.57075	-2.53868	-0.0320765	FALSE	-2.71349	0.174809
	6ujs_BR1_9180_phe_71_A_Br	-4.12492	-4.11909	-0.00582768	FALSE	-4.03684	-0.082252
	6ujs_BR4_9170_phe_310_A_Br	-9.49193	-9.63917	0.14724	FALSE	-10.7055	1.06636
	6ujt_BR4_9169_phe_331_A_Br	-4.06114	-4.95818	0.897044	FALSE	-5.08371	0.125533
	6ujt_BR5_9172_phe_310_A_Br	-9.30303	-9.76967	0.466633	FALSE	-9.66325	-0.106412
	6ujw_BR4_9169_phe_331_A_Br	-4.51232	-5.44868	0.936355	FALSE	-5.62403	0.175358
	6upt_CL_1836_phe_1519_A_Cl	-5.60563	-4.69699	-0.908634	FALSE	-4.67364	-0.0233583
	6us4_CL1_1287_phe_72_A_Cl	-4.58461	-4.24669	-0.33792	FALSE	-4.15996	-0.0867317
	6usu_CLD_4361_phe_16_A_Cl	-6.55401	-6.6526	0.0985924	FALSE	-6.49382	-0.158788
	6uve_CL_3359_phe_105_C_Cl	-8.08886	-7.96975	-0.119114	FALSE	-8.05489	0.085141
	6uvh_CL_4736_phe_146_D_Cl	-6.40016	-5.58027	-0.819894	FALSE	-5.48574	-0.0945339
	6v37_CL2_4285_phe_134_A_Cl	-17.7464	-11.3523	-6.3941	FALSE	-11.4155	0.063214
	6vdu_CL2_2412_phe_52_A_Cl	-5.47502	-5.26893	-0.206093	FALSE	-5.22439	-0.0445385
	6vdu_CL6_2490_phe_52_B_Cl	-4.7951	-4.67788	-0.117219	FALSE	-4.62694	-0.0509472
	6vdx_CL2_2573_phe_52_A_Cl	-5.54566	-5.4211	-0.124559	FALSE	-5.2262	-0.194898
	6vdx_CL6_2655_phe_52_B_Cl	-6.42093	-6.31277	-0.108158	FALSE	-6.03222	-0.280558
	6vdy_CL2_2475_phe_52_A_Cl	-6.4119	-6.27735	-0.134548	FALSE	-6.22265	-0.0547
	6vdy_CL2_2542_phe_52_B_Cl	-5.88351	-5.66272	-0.220797	FALSE	-5.69492	0.032202
	6why_CLD_22144_phe_429_A_Cl	-1.50136	-1.62393	0.122571	FALSE	-1.69371	0.0697801
	6why_CLD_22183_phe_429_C_Cl	-1.50278	-1.62527	0.122494	FALSE	-1.69431	0.0690315
	6x21_BR1_1780_phe_280_A_Br	-3.45825	-3.50857	0.0503217	FALSE	-3.58171	0.0731363
	6xq7_BR1_3144_phe_85_A_Br	-4.04823	-4.2808	0.232567	FALSE	-4.33651	0.055711
	6xq7_BR1_3204_phe_85_B_Br	-3.85831	-4.0813	0.222987	FALSE	-4.1467	0.0653953
	6ybg_CL1_2361_phe_270_B_Cl	-11.3636	-8.53611	-2.82745	FALSE	-8.649	0.112889
	6ylv_CL1_5877_phe_48_A_Cl	-1.33073	-1.21189	-0.11884	FALSE	-1.2082	-0.0036864
	6ylv_CL1_6010_phe_48_C_Cl	-3.10339	-2.79433	-0.309062	FALSE	-2.75424	-0.040092
	6ylv_CL1_6050_phe_48_D_Cl	-3.92741	-3.52631	-0.401101	FALSE	-3.48147	-0.0448438
	6yqw_CL1_856_phe_45_A_Cl	-7.4176	-7.26745	-0.150142	FALSE	-7.13755	-0.129906
	6yu1_CL1_5746_phe_236_a_Cl	-7.44607	-7.47798	0.0319084	FALSE	-7.47721	-0.0007677
	6yu1_CL1_5861_phe_236_c_Cl	-7.30636	-7.29932	-0.00703919	FALSE	-7.37487	0.075546
	6zgv_CL_11010_phe_303_D_Cl	-5.37778	-5.51395	0.136164	FALSE	-5.35128	-0.162667
	6zgw_CL1_11034_phe_303_D_Cl	-7.0627	-6.68757	-0.375129	FALSE	-6.68945	0.0018833
	6zuv_CL1_2947_phe_320_A_Cl	-7.2451	-7.63392	0.388821	FALSE	-7.73926	0.105336
	6zvl_CL1_5640_phe_320_A_Cl	-6.71612	-6.79889	0.0827741	FALSE	-6.70061	-0.098276
	7a22_BR3_5679_phe_114_A_Br	-8.40907	-8.204	-0.205073	FALSE	-8.22868	0.024676
	7a2h_BR3_5677_phe_114_A_Br	-9.05484	-8.89734	-0.157503	FALSE	-8.79831	-0.099033
	7a4c_BR1_5657_phe_113_A_Br	-5.49043	-5.33376	-0.156669	FALSE	-5.75855	0.42478
	7ah5_CL1_5961_phe_214_A_Cl	-7.50441	-7.38864	-0.115776	FALSE	-7.43291	0.0442748
	7ah5_CL1_6030_phe_214_B_Cl	-8.47725	-8.29618	-0.181066	FALSE	-8.84388	0.547695
	7at9_BRA_5952_phe_114_A_Br	-8.74496	-8.68272	-0.0622387	FALSE	-8.90955	0.226825
	7atu_CL_7768_phe_350_A_Cl	-3.68828	-3.89076	0.202482	FALSE	-3.84959	-0.0411692
	7auz_CL1_4896_phe_314_A_Cl	-16.436	-10.4148	-6.02123	FALSE	-10.4311	0.016316
	7av0_CL1_4893_phe_314_A_Cl	-15.4873	-10.1724	-5.3149	FALSE	-10.1993	0.02697
	7axa_CLA_2197_phe_288_A_Cl	-3.48024	-5.0518	1.57156	FALSE	-5.0473	-0.0044997
	7axe_CL1_2263_phe_251_A_Cl	-10.3276	-9.39039	-0.937165	FALSE	-9.20943	-0.180953
	7b16_CL1_20909_phe_376_A_Cl	-2.90518	-3.17434	0.269161	FALSE	-3.17074	-0.0036
	7b16_CL1_21019_phe_376_B_Cl	-2.9059	-3.17558	0.269686	FALSE	-3.17471	-0.0008714
	7b16_CL1_21085_phe_376_C_Cl	-2.90357	-3.17253	0.26896	FALSE	-3.17378	0.001245
	7b16_CL1_21151_phe_376_D_Cl	-2.90536	-3.17491	0.269551	FALSE	-3.17097	-0.0039406
	7b3i_CL1_2789_phe_320_A_Cl	-13.6171	-11.2212	-2.39592	FALSE	-11.1631	-0.058103
	7b3p_CL1_2745_phe_320_A_Cl	-8.25656	-8.61255	0.355987	FALSE	-8.86644	0.253892
	7b50_CL1_2720_phe_320_A_Cl	4.1783	4.62466	-0.446359	FALSE	4.78483	-0.160169
	7b50_CL2_2721_phe_320_A_Cl	-10.6381	-8.75723	-1.88091	FALSE	-8.47772	-0.279504
	7b89_CL1_2884_phe_320_A_Cl	-4.13384	-3.52426	-0.609575	FALSE	-3.49662	-0.0276444
	7b89_CL2_2885_phe_320_A_Cl	-6.11873	-6.3082	0.189468	FALSE	-6.64186	0.333656
	7baq_CL_5518_phe_54_A_Cl	-1.4528	-1.43738	-0.0154129	FALSE	-1.40719	-0.0301931
	7bis_CLA_6398_phe_165_A_Cl	-14.2227	-9.93777	-4.28491	FALSE	-9.89706	-0.040705
	7bis_CLA_6452_phe_165_D_Cl	-14.2684	-10.2266	-4.04183	FALSE	-10.1937	-0.032955
	7blb_BR_875_phe_1818_A_Br	-5.34881	-5.45992	0.111104	FALSE	-5.49484	0.03492
	7cr4_CL1_15937_phe_168_A_Cl	3.87585	-6.03114	9.90699	FALSE	-7.16336	1.13222
	7cr4_CL1_15962_phe_168_B_Cl	3.86767	-6.0273	9.89496	FALSE	-7.14999	1.12269
	7cr4_CL1_15987_phe_168_D_Cl	3.84951	-6.04699	9.89651	FALSE	-7.16984	1.12284
	7cr4_CL1_16012_phe_168_F_Cl	3.8644	-6.02743	9.89183	FALSE	-7.14999	1.12256
	7crh_CL1_8068_phe_289_R_Cl	-4.15042	-3.9456	-0.20482	FALSE	-3.54476	-0.400844
	7cwa_CL_2740_phe_767_A_Cl	-4.86269	-4.75068	-0.112009	FALSE	-4.40721	-0.343466
	7cwf_CL1_2743_phe_767_A_Cl	-3.68252	-4.99767	1.31515	FALSE	-5.00985	0.0121823
	7cwg_CL1_2706_phe_767_A_Cl	-5.03538	-5.57113	0.535744	FALSE	-5.55245	-0.018682
	7di7_CL_8906_phe_545_A_Cl	-7.78242	-7.67932	-0.103099	FALSE	-7.57322	-0.106098
	7dl4_CL8_4631_phe_157_A_Cl	-5.18338	-5.14575	-0.037626	FALSE	-5.10255	-0.043199
	7faq_CL_2343_phe_787_A_Cl	-8.00201	-7.83773	-0.164281	FALSE	-7.89867	0.0609421
	7far_CL_2375_phe_787_A_Cl	-6.6703	-6.76189	0.0915948	FALSE	-6.79074	0.0288417
	7fcm_CL1_4071_phe_208_A_Cl	-10.4323	-10.7124	0.280116	FALSE	-10.6701	-0.042296
	7fcm_CL1_4133_phe_208_B_Cl	-9.27159	-9.9433	0.671715	FALSE	-9.91647	-0.02683
	7fkt_CL_9112_phe_1890_A_Cl	-15.6851	-13.1293	-2.55585	FALSE	-13.0671	-0.062246
	7flh_BR_9120_phe_96_B_Br	-4.34311	-3.72861	-0.614496	TRUE	-3.62641	-0.102202
	7fnm_BR_9137_phe_226_B_Br	-7.4053	-7.09108	-0.314219	FALSE	-7.10775	0.0166685
	7foq_CL_9126_phe_1890_A_Cl	-6.14707	-6.44723	0.300162	FALSE	-6.61509	0.167855
	7g18_CL1_2317_phe_16_A_Cl	-9.89209	-9.64684	-0.245258	FALSE	-9.53931	-0.107524
	7g33_CL3_6778_phe_274_A_Cl	-12.3158	-12.5882	0.27246	FALSE	-12.929	0.34074
	7g35_CL2_6786_phe_274_A_Cl	-13.8075	-11.6798	-2.12765	FALSE	-11.7385	0.058741
	7g3p_CL2_6742_phe_274_A_Cl	-7.49048	-6.36123	-1.12926	FALSE	-6.31152	-0.049708
	7g41_CL8_6636_phe_274_A_Cl	-7.54997	-8.15155	0.601579	FALSE	-7.99468	-0.156867
	7g44_CL2_6711_phe_274_A_Cl	-13.0548	-11.2348	-1.82004	FALSE	-11.2907	0.055897
	7g45_CL1_6762_phe_210_A_Cl	-6.54275	-6.85183	0.309081	FALSE	-7.03297	0.181137
	7g45_CL1_6762_phe_274_A_Cl	5.57537	-1.39628	6.97165	FALSE	-1.45276	0.05648
	7g4r_CL3_6641_phe_274_A_Cl	-12.7726	-12.5801	-0.192574	FALSE	-12.6245	0.044454
	7g55_CL3_6627_phe_274_A_Cl	-11.9284	-12.3166	0.388226	FALSE	-12.3682	0.051661
	7g5o_CL2_6767_phe_274_A_Cl	-10.4101	-8.73264	-1.67743	FALSE	-8.75254	0.019898
	7g66_CL1_6711_phe_210_A_Cl	-14.3377	-13.2382	-1.09945	FALSE	-13.4086	0.17035
	7g68_CL2_6722_phe_210_A_Cl	-13.0018	-10.0399	-2.96196	FALSE	-10.4414	0.401523
	7g6z_CL1_6739_phe_210_A_Cl	-11.777	-11.8855	0.108476	FALSE	-11.9826	0.097122
	7g77_CL3_6749_phe_210_A_Cl	-9.70259	-7.51219	-2.1904	FALSE	-7.64216	0.129966
	7g7l_CL3_6742_phe_210_A_Cl	-9.28078	-9.8903	0.609513	FALSE	-10.1875	0.297247
	7g7m_CL3_6718_phe_210_A_Cl	-7.82922	-8.26273	0.433508	FALSE	-8.27668	0.013953
	7g7p_BR1_6597_phe_210_A_Br	-4.36236	-4.44493	0.0825697	FALSE	-4.43075	-0.0141747
	7gdy_BR_2380_phe_140_A_Br	-2.48476	-2.44033	-0.0444328	FALSE	-2.45819	0.0178595
	7gpw_I1_2879_phe_179_B_I	-5.05791	-4.8584	-0.199503	FALSE	-4.99553	0.137129
	7gs6_CL1_4724_phe_140_A_Cl	-0.874654	-0.907545	0.0328907	FALSE	-0.937112	0.0295671
	7gsa_CL1_4654_phe_196_A_Cl	-4.64396	-4.17733	-0.466636	FALSE	-3.96247	-0.214859
	7hbj_CL1_1660_phe_170_A_Cl	-8.71357	-8.02863	-0.684936	FALSE	-8.04214	0.013511
	7hge_CL1_2179_phe_44_B_Cl	-9.98832	-9.82021	-0.168107	FALSE	-9.77665	-0.0435545
	7jur_I17_4753_phe_209_C_I	-13.6817	-13.4752	-0.206442	FALSE	-13.041	-0.434192
	7jut_BR1_4734_phe_209_C_Br	-12.5057	-9.48766	-3.018	FALSE	-9.25576	-0.231907
	7juv_I28_4752_phe_209_C_I	-9.68095	-9.06166	-0.61929	FALSE	-9.05055	-0.011111
	7jux_I17_4758_phe_209_C_I	-10.368	-10.0432	-0.324777	FALSE	-9.87073	-0.172445
	7juy_I8_4747_phe_209_C_I	-12.2926	-12.3431	0.0505618	FALSE	-12.1008	-0.242288
	7juz_BR1_4708_phe_209_C_Br	-7.3649	-8.51802	1.15312	FALSE	-8.72766	0.209638
	7jv0_I23_4738_phe_209_C_I	-8.12062	-6.8356	-1.28503	FALSE	-6.81337	-0.0222305
	7jv5_CL0_8255_phe_289_R_Cl	-6.54902	-6.74927	0.200246	FALSE	-6.74752	-0.0017436
	7jvp_CL0_8228_phe_289_R_Cl	-6.0578	-6.55238	0.494586	FALSE	-6.58502	0.0326406
	7k6r_BR_1047_phe_2952_A_Br	-8.14832	-7.86063	-0.287689	FALSE	-8.06351	0.202881
	7kxd_CL1_2034_phe_401_A_Cl	-5.28446	-5.34295	0.0584888	FALSE	-5.30508	-0.0378697
	7kxe_CL1_2072_phe_401_A_Cl	-4.00302	-4.20649	0.203469	FALSE	-4.19506	-0.0114257
	7l50_CL2_8930_phe_159_B_Cl	-1.9363	-2.03343	0.0971297	FALSE	-2.02533	-0.0081008
	7lhp_BR_2920_phe_29_B_Br	-4.43308	-4.28339	-0.149695	FALSE	-4.42721	0.143821
	7ljc_CL0_8238_phe_289_R_Cl	-5.69303	-6.60692	0.913891	FALSE	-6.64229	0.0353699
	7lml_I13_3121_phe_85_A_I	-5.84132	-6.32036	0.479042	FALSE	-6.55776	0.237399
	7lml_I13_3173_phe_85_B_I	-5.29985	-5.60175	0.301903	FALSE	-6.07763	0.475879
	7lp0_CL1_1892_phe_2952_A_Cl	-6.20376	-6.02283	-0.180925	FALSE	-6.40629	0.383457
	7lp0_CL1_1909_phe_2952_B_Cl	-6.02698	-5.91911	-0.107866	FALSE	-6.17838	0.259265
	7lpk_CL0_2036_phe_2952_A_Cl	-6.11782	-5.92333	-0.194487	FALSE	-6.20813	0.284799
	7lpk_CL0_2075_phe_2952_B_Cl	-6.02751	-5.93033	-0.0971759	FALSE	-6.1524	0.222071
	7lps_CL_37438_phe_102_B_Cl	-5.22373	-5.11159	-0.112142	FALSE	-5.04584	-0.0657514
	7lps_CL_37512_phe_102_H_Cl	-4.55929	-5.10973	0.550435	FALSE	-4.93165	-0.178084
	7lrk_CL1_2054_phe_2952_A_Cl	-6.22731	-5.99458	-0.23273	FALSE	-6.13449	0.139906
	7lrk_CL1_2093_phe_2952_B_Cl	-6.20622	-5.95189	-0.254324	FALSE	-6.0728	0.120912
	7lro_CL0_2064_phe_2952_A_Cl	-6.48312	-6.42728	-0.0558402	FALSE	-6.625	0.197725
	7lro_CL0_2098_phe_2952_B_Cl	-6.29785	-6.25969	-0.0381582	FALSE	-6.39528	0.135594
	7luh_BR1_3059_phe_77_A_Br	-4.54554	-4.77865	0.233114	FALSE	-4.76672	-0.0119293
	7lzk_CL1_2348_phe_35_A_Cl	-5.88418	-6.033	0.148815	FALSE	-6.00955	-0.0234466
	7lzk_CL1_2400_phe_35_B_Cl	-6.45729	-6.61832	0.161029	FALSE	-6.27227	-0.346047
	7lzn_CL1_2296_phe_35_B_Cl	-3.62384	-5.95948	2.33564	FALSE	-6.27684	0.317353
	7lzo_BR5_2276_phe_35_A_Br	-7.01477	-7.39547	0.380698	FALSE	-7.20438	-0.191092
	7lzo_BR5_2328_phe_35_B_Br	-6.71472	-6.97307	0.258352	FALSE	-6.96562	-0.007452
	7m0t_BR1_4649_phe_209_B_Br	-12.9768	-11.791	-1.18582	FALSE	-11.834	0.043045
	7m0v_I8_4711_phe_209_B_I	-17.1059	-15.4675	-1.6384	FALSE	-15.4744	0.0069375
	7m0y_I17_4717_phe_209_B_I	-16.3709	-15.0857	-1.28515	FALSE	-14.8743	-0.21137
	7m1j_BR_2678_phe_60_B_Br	-4.09301	-4.42986	0.336849	FALSE	-4.43276	0.002903
	7m2e_CL1_1014_phe_2952_A_Cl	-6.30423	-6.09694	-0.207284	FALSE	-6.31921	0.22227
	7m2k_CL2_7258_phe_58_C_Cl	-7.31258	-7.41532	0.102738	FALSE	-7.27367	-0.141641
	7mgk_CL4_8060_phe_607_A_Cl	-7.45327	-5.51421	-1.93906	FALSE	-5.54967	0.0354607
	7mxa_CL1_7375_phe_327_A_Cl	-7.17337	-6.561	-0.612369	FALSE	-6.34634	-0.214664
	7mxg_CL1_14693_phe_327_A_Cl	-4.8266	-4.02003	-0.80657	FALSE	-3.89216	-0.127868
	7ngg_CL1_1533_phe_184_C_Cl	-7.62617	-7.79613	0.169963	FALSE	-7.76106	-0.0350719
	7nou_CL1_13577_phe_55_D_Cl	-6.93444	-7.17433	0.239888	FALSE	-7.43442	0.26009
	7nou_CL1_13588_phe_55_F_Cl	-7.36233	-7.27154	-0.0907855	FALSE	-7.14784	-0.123708
	7nou_CL1_13609_phe_55_E_Cl	-7.05805	-7.12017	0.0621199	FALSE	-7.38244	0.262264
	7nou_CL2_13491_phe_55_A_Cl	-6.95227	-6.99686	0.0445822	FALSE	-7.04404	0.0471873
	7nou_CL2_13518_phe_55_C_Cl	-7.54605	-7.91601	0.369959	FALSE	-7.69893	-0.21708
	7nou_CL2_13545_phe_55_B_Cl	-8.19302	-8.3052	0.112184	FALSE	-8.49583	0.19063
	7nxk_CL1_8974_phe_813_A_Cl	-3.6529	-3.54899	-0.103913	FALSE	-3.61607	0.0670846
	7nxk_CL1_9016_phe_813_C_Cl	-5.17472	-4.97505	-0.199674	FALSE	-5.07581	0.10076
	7oai_CL1_9559_phe_91_A_Cl	-5.51769	-5.53853	0.0208399	FALSE	-5.51265	-0.0258842
	7oai_CL1_9613_phe_91_B_Cl	-5.56255	-5.57081	0.00826884	FALSE	-5.52885	-0.0419612
	7oai_CL1_9671_phe_91_C_Cl	-6.23585	-6.28332	0.0474768	FALSE	-6.30858	0.0252591
	7oai_CL1_9721_phe_91_D_Cl	-6.27958	-6.21019	-0.069388	FALSE	-6.2105	0.0003094
	7ofa_CL1_4340_phe_478_A_Cl	-3.891	-3.92383	0.032824	FALSE	-3.70147	-0.222352
	7ovd_CL1_3621_phe_165_A_Cl	-4.8912	-5.16791	0.276707	FALSE	-5.05047	-0.117439
	7pjr_CL_5507_phe_243_A_Cl	-5.63977	-5.76538	0.125607	FALSE	-5.89474	0.129363
	7pkv_CL_2832_phe_320_A_Cl	-6.54066	-6.77136	0.230702	FALSE	-6.84535	0.07399
	7psz_CL_1165_phe_68_A_Cl	-2.551	-5.7212	3.1702	FALSE	-5.65584	-0.0653601
	7pu9_CL3_1214_phe_92_A_Cl	-9.40556	-10.0178	0.612275	FALSE	-10.0038	-0.014014
	7pue_CL1_2200_phe_174_A_Cl	-6.63975	-6.23235	-0.407399	FALSE	-6.59232	0.359968
	7q6n_BR2_11669_phe_80_C_Br	-5.82881	-7.30882	1.48001	FALSE	-6.93613	-0.372691
	7q6n_BR2_11764_phe_80_B_Br	-6.94783	-7.2275	0.27967	FALSE	-7.27403	0.046533
	7qdt_I1_1870_phe_218_A_I	-4.32626	-4.41308	0.0868149	FALSE	-4.41885	0.0057784
	7qdt_I2_1871_phe_215_A_I	-5.0068	-5.22123	0.214423	FALSE	-5.41936	0.198128
	7qdt_I2_1871_phe_218_A_I	-10.1163	-9.13241	-0.983927	FALSE	-9.13693	0.00452
	7qvz_CL1_2895_phe_320_A_Cl	-6.06279	-6.40873	0.345948	FALSE	-6.60116	0.192429
	7rec_CL_7316_phe_399_G_Cl	-5.71843	-5.55889	-0.159537	FALSE	-5.93403	0.375138
	7rec_CL_7417_phe_399_F_Cl	-5.50615	-5.24928	-0.25687	FALSE	-5.63042	0.381134
	7rec_CL1_7335_phe_399_D_Cl	-4.66068	-4.47059	-0.190086	FALSE	-4.71145	0.240858
	7rec_CL1_7355_phe_399_B_Cl	-3.9325	-3.85866	-0.0738385	FALSE	-4.0905	0.231843
	7rec_CL1_7375_phe_399_C_Cl	-4.25165	-4.15529	-0.0963511	FALSE	-4.40868	0.253383
	7rec_CL1_7396_phe_399_E_Cl	-4.7325	-4.57146	-0.161038	FALSE	-4.82663	0.255165
	7rkt_CL1_3681_phe_84_A_Cl	-5.29378	-5.81499	0.521211	FALSE	-6.13465	0.319661
	7rwn_CL0_1043_phe_2952_A_Cl	-5.94875	-5.95344	0.00468886	FALSE	-5.97809	0.0246454
	7rwo_CL0_1023_phe_2826_A_Cl	-5.76397	-5.89743	0.133455	FALSE	-6.05604	0.158614
	7rwp_CL1_1001_phe_2952_A_Cl	-6.38361	-6.15615	-0.22746	FALSE	-6.39396	0.237807
	7rwq_CL1_1020_phe_2826_A_Cl	-6.68337	-6.4048	-0.278565	FALSE	-6.73181	0.327006
	7s6v_CL1_2704_phe_31_A_Cl	-5.009	-5.32247	0.313467	FALSE	-5.30016	-0.0223112
	7sqa_CL4_4339_phe_264_A_Cl	-6.65266	-7.0519	0.399248	FALSE	-7.33305	0.281147
	7ssb_CL3_1019_phe_273_A_Cl	-14.8355	-12.8176	-2.0179	FALSE	-12.9803	0.162731
	7std_CL0_4103_phe_169_A_Cl	-4.85674	-4.80878	-0.0479677	FALSE	-4.74783	-0.0609421
	7std_CL0_4125_phe_169_B_Cl	-5.09693	-5.02523	-0.071699	FALSE	-4.95973	-0.065499
	7std_CL0_4147_phe_169_C_Cl	-4.89853	-4.84004	-0.0584869	FALSE	-4.84369	0.0036474
	7t2x_CL1_3544_phe_425_B_Cl	-5.15832	-6.21958	1.06126	FALSE	-5.92584	-0.293748
	7t4u_CL5_7464_phe_273_A_Cl	-14.5461	-12.4304	-2.11568	FALSE	-12.4328	0.00242
	7t4u_CL5_7499_phe_273_B_Cl	-14.4141	-12.276	-2.13815	FALSE	-12.3507	0.074743
	7t4v_CL_7497_phe_273_B_Cl	-14.5226	-13.0142	-1.50845	FALSE	-13.0544	0.040269
	7t4v_CL1_7457_phe_273_A_Cl	-15.4721	-14.797	-0.675077	FALSE	-14.7827	-0.014272
	7t4w_CL_7485_phe_273_A_Cl	-9.4735	-8.89874	-0.574762	FALSE	-9.03372	0.134986
	7t4w_CL_7520_phe_273_B_Cl	-8.09187	-6.94916	-1.14271	FALSE	-6.87307	-0.0760834
	7t96_CL1_8441_phe_181_A_Cl	-1.01538	-0.850622	-0.164756	FALSE	-0.870306	0.0196838
	7tce_CL_53333_phe_337_A_Cl	-4.48459	-7.73193	3.24734	FALSE	-7.57369	-0.158238
	7tek_CL0_2352_phe_181_A_Cl	-2.98275	-2.42838	-0.554377	FALSE	-2.48819	0.0598103
	7tzw_CL4_3043_phe_182_A_Cl	-12.9529	-12.5008	-0.452112	FALSE	-12.6095	0.108741
	7vr9_CL1_8969_phe_157_A_Cl	-3.96526	-4.02896	0.0636993	FALSE	-3.9313	-0.0976615
	7vr9_CL1_9086_phe_157_B_Cl	-5.35298	-5.54009	0.187108	FALSE	-5.55829	0.0181971
	7vsl_CL1_2748_phe_767_A_Cl	-4.64753	-5.66737	1.01984	FALSE	-5.78191	0.114537
	7vtv_CL2_2748_phe_767_A_Cl	-5.73965	-5.80752	0.0678717	FALSE	-5.7063	-0.101221
	7vtw_CL1_2738_phe_767_A_Cl	-5.2793	-6.00961	0.730311	FALSE	-6.31851	0.308897
	7vtx_CL1_2764_phe_767_A_Cl	-5.90909	-6.26979	0.360691	FALSE	-6.4073	0.137512
	7wpn_BR_3933_phe_220_A_Br	-9.9218	-8.52565	-1.39615	FALSE	-8.50902	-0.016625
	7x2c_CL2_7953_phe_289_F_Cl	-4.93559	-5.96593	1.03034	FALSE	-5.95537	-0.010561
	7yct_CL1_9922_phe_71_A_Cl	-7.88241	-7.82708	-0.0553338	FALSE	-8.54096	0.713876
	7zfo_BR_1118_phe_83_AAA_Br	10	9.62283	0.377175	FALSE	9.70076	-0.077935
	7zsr_BR1_5733_phe_153_C_Br	-0.859508	-3.03348	2.17397	FALSE	-2.87859	-0.154892
	8a0u_CL8_6824_phe_275_C_Cl	-4.47626	-4.11954	-0.356716	FALSE	-4.17608	0.0565354
	8a1z_CL2_2903_phe_278_A_Cl	-2.03569	-2.48761	0.451916	FALSE	-2.00063	-0.486979
	8b75_CL6_3832_phe_165_A_Cl	-5.61791	-5.65789	0.0399794	FALSE	-5.77727	0.119378
	8b8y_CL1_4178_phe_282_A_Cl	-8.30964	-7.62418	-0.685465	FALSE	-7.69144	0.067259
	8b8y_CL1_4204_phe_282_B_Cl	-6.71639	-6.45067	-0.26572	FALSE	-6.4183	-0.0323639
	8bdj_CL3_10904_phe_76_I_Cl	-6.10424	-6.25431	0.150066	FALSE	-6.14111	-0.113199
	8bdj_CL3_10939_phe_76_L_Cl	-6.26782	-6.52729	0.259472	FALSE	-6.39943	-0.127868
	8bds_CL3_3847_phe_76_C_Cl	-7.5028	-7.22791	-0.274888	FALSE	-7.01754	-0.210373
	8bhk_CL_27042_phe_68_E_Cl	-13.3113	-13.0905	-0.220841	FALSE	-13.0706	-0.019843
	8bhk_CL_27102_phe_68_A_Cl	-13.4469	-13.1652	-0.281695	FALSE	-13.1508	-0.014467
	8bhk_CL_27162_phe_68_B_Cl	-13.2447	-13.0524	-0.192303	FALSE	-13.0323	-0.020065
	8bhk_CL_27222_phe_68_C_Cl	-13.3521	-13.1148	-0.23727	FALSE	-13.0961	-0.018719
	8bhk_CL_27282_phe_68_D_Cl	-13.3604	-13.1177	-0.242774	FALSE	-13.0947	-0.022974
	8bsr_CL2_2861_phe_320_A_Cl	-4.29316	-4.3993	0.106138	FALSE	-4.59507	0.195775
	8bta_CL1_2921_phe_320_A_Cl	-6.23082	-6.4076	0.176781	FALSE	-6.1444	-0.263208
	8btc_CL1_2898_phe_320_A_Cl	-5.75058	-5.89672	0.146144	FALSE	-5.93847	0.0417547
	8bte_CL1_2874_phe_320_A_Cl	-12.1688	-11.9256	-0.243239	FALSE	-12.0884	0.162756
	8bti_CL1_2860_phe_320_A_Cl	-6.28134	-6.45101	0.169672	FALSE	-6.21034	-0.240669
	8bu5_CL1_67488_phe_949_A_Cl	-1.903	-1.94691	0.043908	FALSE	-1.90538	-0.0415322
	8buc_CL1_67370_phe_813_H_Cl	-4.31495	-4.31441	-0.000536387	FALSE	-4.34584	0.031424
	8bud_BR1_67368_phe_813_B_Br	-8.91116	-8.88016	-0.0310072	FALSE	-8.90134	0.021184
	8bud_BR1_67429_phe_813_E_Br	-9.12952	-9.19025	0.0607324	FALSE	-9.19726	0.007014
	8bud_BR1_67575_phe_813_H_Br	-9.54375	-9.53484	-0.00891175	FALSE	-9.56312	0.028284
	8c7y_CL_4455_phe_583_B_Cl	-11.5935	-9.88512	-1.70842	FALSE	-9.88115	-0.0039725
	8caa_CL1_3424_phe_247_A_Cl	-3.18741	-2.36733	-0.820074	FALSE	-2.58303	0.215698
	8caa_CL1_3489_phe_247_B_Cl	-4.97205	-4.59811	-0.373943	FALSE	-4.49289	-0.105219
	8cnh_CL1_7178_phe_165_A_Cl	-5.04553	-5.49302	0.447496	FALSE	-5.97697	0.483945
	8co7_CL2_7626_phe_165_A_Cl	-4.76102	-5.12269	0.361668	FALSE	-5.318	0.195315
	8coj_CL2_7221_phe_165_A_Cl	-4.26282	-4.76245	0.499635	FALSE	-4.91556	0.153112
	8cot_CL2_3673_phe_165_A_Cl	-4.63391	-4.86886	0.234948	FALSE	-4.79855	-0.070305
	8cz4_CL0_9656_phe_181_D_Cl	-3.74878	-3.44941	-0.299378	TRUE	-3.472	0.0225957
	8czm_BR4_2892_phe_154_A_Br	-9.86388	-10.1151	0.251215	TRUE	-10.0593	-0.055757
	8czm_BR4_2898_phe_154_B_Br	-10.493	-10.5365	0.0435558	TRUE	-11.0918	0.555259
	8dgs_I01_11049_phe_209_B_I	-16.2967	-16.25	-0.0467022	FALSE	-15.0325	-1.21754
	8dgt_I01_11056_phe_209_B_I	-12.5028	-11.9015	-0.601241	FALSE	-11.7453	-0.156205
	8el0_CL_4077_phe_270_A_Cl	-5.17174	-5.25056	0.0788159	FALSE	-5.39156	0.141001
	8el1_CL1_15610_phe_270_A_Cl	-5.80892	-4.80488	-1.00403	FALSE	-4.81689	0.0120067
	8el1_CL1_15754_phe_270_C_Cl	-6.35891	-5.15975	-1.19916	FALSE	-5.16995	0.0102023
	8el1_CL1_15826_phe_270_D_Cl	-6.9641	-5.70487	-1.25924	FALSE	-5.68248	-0.0223899
	8f0s_CL0_9657_phe_1264_A_Cl	-1.74462	-1.79368	0.0490628	FALSE	-1.78575	-0.0079279
	8f6g_CL1_1044_phe_2952_A_Cl	-5.54961	-5.42024	-0.129374	FALSE	-5.60342	0.18318
	8fhn_CL0_13557_phe_223_A_Cl	-3.29314	-5.35647	2.06333	FALSE	-5.33291	-0.023566
	8fho_CL0_13566_phe_223_A_Cl	-5.95041	-5.75575	-0.19466	FALSE	-5.72415	-0.0315995
	8fho_CL0_13623_phe_223_B_Cl	-5.27278	-5.73301	0.460222	FALSE	-5.71665	-0.0163546
	8flh_CL2_2215_phe_442_A_Cl	-2.76685	-2.66098	-0.105872	FALSE	-2.61965	-0.0413283
	8fta_CLA_950_phe_208_A_Cl	-10.9744	-8.22631	-2.74809	FALSE	-8.1184	-0.107909
	8fy0_CL0_4037_phe_105_D_Cl	-9.17169	-8.58531	-0.586385	FALSE	-8.4657	-0.119608
	8fy2_CL5_4022_phe_112_D_Cl	-3.69791	-3.5056	-0.192303	FALSE	-3.56256	0.0569522
	8g4o_CL0_17339_phe_77_D_Cl	-14.7745	-11.8246	-2.94991	FALSE	-11.8789	0.054325
	8gd5_CL1_2854_phe_382_A_Cl	-11.5692	-11.2249	-0.344343	FALSE	-11.0758	-0.149103
	8gn1_BR_41978_phe_274_A_Br	-2.38337	-1.9963	-0.387066	FALSE	-2.04249	0.0461835
	8h6a_CL_2922_phe_424_A_Cl	-4.35461	-3.36722	-0.987389	FALSE	-3.68912	0.321905
	8hhp_CLA_2118_phe_282_A_Cl	-6.15882	-6.14564	-0.0131715	FALSE	-6.10298	-0.0426615
	8htr_CL1_1230_phe_153_A_Cl	-3.83	-3.93741	0.107414	FALSE	-3.95858	0.021169
	8i0c_CL2_5138_phe_306_A_Cl	-6.29283	-6.4313	0.13847	FALSE	-6.15918	-0.272118
	8j0s_BR_37513_phe_65_8_Br	-11.7161	-12.4111	0.695045	FALSE	-12.1771	-0.234049
	8ji2_BR1_3898_phe_221_A_Br	-5.16785	-4.81607	-0.351774	FALSE	-4.59209	-0.223978
	8ji2_BR1_3944_phe_221_B_Br	-4.67206	-4.50377	-0.168294	FALSE	-4.49397	-0.0097937
	8ji3_BR1_3806_phe_221_A_Br	-4.78423	-4.67848	-0.105758	FALSE	-4.43927	-0.239207
	8ji3_BR1_3826_phe_221_B_Br	-5.10129	-4.79761	-0.303687	FALSE	-4.58448	-0.213125
	8ji4_BR1_3921_phe_221_A_Br	-4.16595	-4.16073	-0.00521205	FALSE	-3.96918	-0.191556
	8ji4_BR1_3957_phe_221_B_Br	-4.08521	-4.13661	0.0513984	FALSE	-4.22258	0.0859675
	8ji5_BR1_3821_phe_221_A_Br	-4.0695	-4.08979	0.0202912	FALSE	-3.94829	-0.141504
	8ji5_BR1_3840_phe_221_B_Br	-4.16728	-4.19801	0.0307392	FALSE	-4.1145	-0.0835142
	8jlq_CL2_9033_phe_268_R_Cl	-6.84697	-6.12268	-0.724299	FALSE	-6.09752	-0.025155
	8ju5_CL1_19539_phe_592_D_Cl	-2.85018	-2.52426	-0.325911	FALSE	-2.63728	0.113017
	8jv6_CL_7276_phe_299_A_Cl	-7.29986	-6.82875	-0.47111	FALSE	-6.75505	-0.0736966
	8jv6_CL_7374_phe_299_B_Cl	-7.12497	-6.46578	-0.659183	FALSE	-6.55246	0.0866794
	8jv6_CL_7458_phe_299_C_Cl	-7.38091	-6.8397	-0.541212	FALSE	-6.83435	-0.005344
	8kg5_BR3_12219_phe_137_A_Br	-5.76313	-6.89098	1.12785	FALSE	-6.77726	-0.113728
	8kg5_BR3_12255_phe_137_B_Br	-4.0116	-6.13309	2.12149	FALSE	-6.02013	-0.112956
	8kg5_BR3_12291_phe_137_C_Br	-3.616	-5.98728	2.37128	FALSE	-5.54159	-0.445683
	8ou4_CL1_4165_phe_77_A_Cl	-4.42023	-4.49422	0.0739885	FALSE	-4.51379	0.0195653
	8p14_CL1_2687_phe_292_A_Cl	-3.38229	-3.57972	0.197435	FALSE	-3.52111	-0.0586105
	8p1p_BR_7134_phe_186_A_Br	-7.90988	-8.60588	0.696001	FALSE	-8.5469	-0.05898
	8p1p_BR_7159_phe_186_B_Br	-7.94521	-8.40276	0.457551	FALSE	-8.34516	-0.057599
	8p8k_CL1_4494_phe_83_AAA_Cl	-5.019	-4.6428	-0.376205	FALSE	-4.40318	-0.239621
	8ppz_CLA_3165_phe_2039_B_Cl	-12.752	-11.5558	-1.19622	FALSE	-11.6078	0.052012
	8pvy_CLA_35696_phe_140_K_Cl	-5.0393	-5.03361	-0.00569206	FALSE	-5.15681	0.123197
	8pvy_CLA_35733_phe_140_F_Cl	-4.39609	-4.31958	-0.0765105	FALSE	-4.28729	-0.0322957
	8py2_CLA_35690_phe_140_K_Cl	-6.23237	-6.105	-0.127367	FALSE	-6.25611	0.151107
	8py2_CLA_35725_phe_140_F_Cl	-4.59631	-4.05701	-0.539299	FALSE	-4.00556	-0.051445
	8qcd_BR1_5754_phe_114_A_Br	-8.73725	-8.6202	-0.117054	FALSE	-8.75758	0.13738
	8qpn_CL1_4888_phe_315_A_Cl	-17.1348	-10.7446	-6.39022	FALSE	-10.7333	-0.011304
	8qq4_CL1_4888_phe_315_A_Cl	-16.5832	-10.5835	-5.99967	FALSE	-10.5434	-0.04015
	8qqa_CLA_2103_phe_20_AAA_Cl	-6.44701	-6.37501	-0.0720031	FALSE	-6.25334	-0.121663
	8r11_CL_4786_phe_181_A_Cl	-3.59683	-2.90823	-0.688603	FALSE	-2.93022	0.0219869
	8r5q_CL2_9821_phe_158_A_Cl	-1.58785	-1.56631	-0.0215403	FALSE	-1.4823	-0.0840105
	8r5q_CL2_9860_phe_158_B_Cl	-1.74578	-1.70948	-0.0363097	FALSE	-1.66952	-0.0399519
	8r5q_CL2_9899_phe_158_C_Cl	-1.62134	-1.60008	-0.0212538	FALSE	-1.58236	-0.0177248
	8r5q_CL2_9938_phe_158_D_Cl	-1.56369	-1.54701	-0.0166803	FALSE	-1.53514	-0.0118684
	8r5r_CL2_9861_phe_158_A_Cl	-1.64311	-1.60805	-0.0350621	FALSE	-1.55298	-0.0550675
	8r5r_CL2_9900_phe_158_B_Cl	-1.69857	-1.66496	-0.0336041	FALSE	-1.59997	-0.0649976
	8r5r_CL2_9939_phe_158_C_Cl	-1.72439	-1.68931	-0.0350775	FALSE	-1.6385	-0.0508053
	8r5r_CL2_9978_phe_158_D_Cl	-1.61334	-1.57525	-0.0380976	FALSE	-1.51352	-0.0617262
	8ri2_CL2_3896_phe_579_A_Cl	-2.31614	-1.92457	-0.391566	TRUE	-1.87271	-0.0518583
	8rzw_CL6_8083_phe_513_A_Cl	-4.32357	-4.19543	-0.12814	FALSE	-4.17341	-0.0220146
	8rzw_CL9_8085_phe_420_A_Cl	-8.16292	-7.28803	-0.874886	FALSE	-7.39962	0.111592
	8rzw_CL9_8097_phe_420_B_Cl	-7.55055	-6.27136	-1.27919	FALSE	-6.67708	0.405717
	8sg5_CLA_29020_phe_241_A_Cl	-7.41594	-7.32194	-0.0940031	FALSE	-7.28153	-0.0404129
	8sg5_CLA_29178_phe_241_B_Cl	-7.5045	-7.33997	-0.164534	FALSE	-7.3062	-0.0337757
	8sg5_CLA_29330_phe_241_C_Cl	-7.19758	-7.08088	-0.116706	FALSE	-7.05942	-0.021457
	8sg5_CLA_29472_phe_241_D_Cl	-7.01198	-6.6905	-0.321477	FALSE	-6.67003	-0.020477
	8sg5_CLA_29614_phe_241_E_Cl	-6.92832	-6.71174	-0.216578	FALSE	-6.72565	0.0139041
	8sg5_CLA_29754_phe_241_F_Cl	-6.56639	-6.17919	-0.387193	FALSE	-6.1609	-0.0182967
	8sg5_CLA_29901_phe_241_G_Cl	-7.13421	-6.86128	-0.272934	FALSE	-6.82187	-0.0394067
	8sg5_CLA_30049_phe_241_H_Cl	-6.92134	-6.75512	-0.166227	FALSE	-6.72572	-0.0293975
	8sxr_CL1_4706_phe_181_A_Cl	-3.68731	-3.33176	-0.355549	TRUE	-3.50256	0.170801
	8tf3_CL4_19365_phe_472_A_Cl	-4.27159	-4.92331	0.651719	FALSE	-4.99523	0.071917
	8tf3_CL4_19567_phe_472_B_Cl	-4.26828	-4.92068	0.6524	FALSE	-4.9919	0.0712214
	8tf3_CL4_19717_phe_472_C_Cl	-4.27558	-4.92448	0.648896	FALSE	-4.99469	0.0702158
	8tf3_CL4_19867_phe_472_D_Cl	-4.27446	-4.9244	0.649938	FALSE	-4.99406	0.069657
	8tf4_CL4_19365_phe_472_A_Cl	-4.56351	-5.16105	0.597539	FALSE	-5.16451	0.0034613
	8tf4_CL4_19567_phe_472_B_Cl	-4.56516	-5.1614	0.596239	FALSE	-5.16425	0.0028515
	8tf4_CL4_19717_phe_472_C_Cl	-4.56387	-5.15945	0.595574	FALSE	-5.16465	0.0052018
	8tf4_CL4_19867_phe_472_D_Cl	-4.56063	-5.1602	0.599568	FALSE	-5.16585	0.005652
	8twn_BR1_1996_phe_221_A_Br	-3.90545	-3.70011	-0.20534	FALSE	-3.86512	0.165005
	8twt_BR1_3936_phe_221_A_Br	-5.12705	-4.94491	-0.182138	FALSE	-5.1404	0.195495
	8twt_BR1_3971_phe_221_B_Br	-4.50165	-4.32	-0.181648	FALSE	-4.41587	0.0958719
	8tww_BR1_3989_phe_221_A_Br	-4.91556	-4.56927	-0.346284	FALSE	-4.69739	0.12812
	8tww_BR1_4009_phe_221_B_Br	-4.65406	-4.26498	-0.389073	FALSE	-4.39394	0.128954
	8vby_CL1_4422_phe_367_A_Cl	-2.01773	-1.86739	-0.150339	TRUE	-1.83494	-0.0324546
	8vpp_CL1_9914_phe_222_A_Cl	-5.69527	-5.27785	-0.41742	FALSE	-5.23711	-0.0407377
	8vsk_BR5_2662_phe_35_BBB_Br	-6.09909	-6.47703	0.377937	FALSE	-6.57793	0.100903
	8w9a_CL0_10287_phe_1039_A_Cl	-4.83205	-4.38328	-0.44876	FALSE	-4.28343	-0.099859
	8wc9_BR0_8394_phe_265_R_Br	-10.5479	-7.87171	-2.67619	FALSE	-7.93614	0.0644259
	8wkf_CL_2387_phe_787_A_Cl	-7.85808	-8.63977	0.781694	FALSE	-8.42763	-0.212139
	8wtq_CL_2707_phe_72_A_Cl	-3.07066	-2.9715	-0.0991657	FALSE	-2.9465	-0.0249955
	8wtr_CL_2681_phe_72_A_Cl	-3.46755	-3.3629	-0.104652	FALSE	-3.3577	-0.0051959
	8x5l_CL8_5274_phe_55_A_Cl	-3.16996	-3.19401	0.0240419	FALSE	-3.16503	-0.028976
	8x7e_CL1_7887_phe_388_A_Cl	-6.3999	-6.80204	0.402141	FALSE	-7.00958	0.207533
	8x7e_CL1_7922_phe_388_C_Cl	-7.07558	-7.34245	0.266871	FALSE	-7.54673	0.204275
	8x7e_CL1_7957_phe_388_E_Cl	-5.97585	-6.65605	0.680209	FALSE	-6.84729	0.191239
	8xgk_CL3_2399_phe_577_A_Cl	-1.79628	-3.69652	1.90024	FALSE	-4.06038	0.363856
	8xjk_CL2_8850_phe_187_R_Cl	-4.74047	-4.82509	0.0846257	FALSE	-4.83237	0.0072783
	8xxv_CL_9153_phe_111_A_Cl	-12.6608	-9.27242	-3.3884	FALSE	-9.22781	-0.044607
	8yic_CL1_7307_phe_210_R_Cl	-1.70886	-1.70952	0.00065786	FALSE	-1.69694	-0.0125825
	8zbu_CL3_9764_phe_156_A_Cl	-1.5131	-1.62998	0.116886	FALSE	-1.6147	-0.0152832
	8zko_I1_5982_phe_115_A_I	0.690241	-3.56581	4.25605	FALSE	-3.773	0.207183
	8zko_I1_6059_phe_115_B_I	0.667203	-3.57608	4.24328	FALSE	-3.78548	0.209401
	8zko_I3_5984_phe_427_A_I	-7.28851	-8.36688	1.07838	FALSE	-8.47264	0.105753
	8zko_I3_6061_phe_427_B_I	-7.29332	-8.36797	1.07465	FALSE	-8.46531	0.097332
	9b1h_BR1_3960_phe_238_A_Br	-2.14377	-2.23829	0.0945233	TRUE	-1.72021	-0.518079
	9bso_CL1_2391_phe_181_A_Cl	-3.0259	-2.40761	-0.618291	FALSE	-2.34128	-0.0663274
	9c56_BR2_2412_phe_197_A_Br	-7.51802	-5.95905	-1.55897	FALSE	-5.89031	-0.0687446
	9c76_CL1_5322_phe_68_B_Cl	-9.68065	-9.5207	-0.159943	FALSE	-9.5352	0.014493
	9c76_CL1_5440_phe_68_A_Cl	-9.38559	-10.0091	0.623494	FALSE	-10.0989	0.089798
	9clw_CL1_8406_phe_261_R_Cl	-2.1023	-3.51852	1.41622	FALSE	-3.05481	-0.463711
	9d3b_CL2_23768_phe_710_D_Cl	-4.14196	-4.45711	0.315151	FALSE	-4.44153	-0.015577
	9da9_CL1_9092_phe_16_A_Cl	-6.47	-6.47569	0.00568726	FALSE	-6.55746	0.0817713
	9dfg_CL_5637_phe_195_A_Cl	-10.5413	-9.4177	-1.12358	FALSE	-9.26493	-0.152776
	9dka_BR1_7725_phe_364_A_Br	-9.31842	-9.8037	0.485275	FALSE	-9.55021	-0.253485
	9dkb_BR1_7649_phe_364_A_Br	-8.70831	-8.82226	0.113945	TRUE	-9.72358	0.901323
	9dol_CL2_5203_phe_450_A_Cl	-5.59217	-5.36672	-0.225446	FALSE	-5.28378	-0.0829385
	9don_CL_3028_phe_48_B_Cl	-6.71886	-5.98428	-0.734576	FALSE	-5.90413	-0.080151
	9dop_CL2_4275_phe_450_A_Cl	-4.7284	-5.11357	0.385172	FALSE	-5.04942	-0.0641453
	9dwy_I1_2840_phe_115_A_I	-1.32656	-7.6876	6.36103	FALSE	-7.96802	0.280426
	9ea1_CL_5553_phe_195_A_Cl	-10.3684	-8.93804	-1.43039	FALSE	-8.80944	-0.128601
	9ea1_CL_5646_phe_195_B_Cl	-10.5545	-9.09043	-1.46411	FALSE	-9.06327	-0.027158
	9ema_CL2_15355_phe_116_B_Cl	-7.00245	-5.92397	-1.07848	FALSE	-5.68165	-0.242317
	9epx_CL1_5481_phe_113_A_Cl	-7.31489	-7.1592	-0.155689	TRUE	-7.36008	0.200875
	9epx_CL1_5568_phe_113_B_Cl	-7.53053	-7.42851	-0.102019	TRUE	-7.38215	-0.0463624
	9esl_BR1_8917_phe_80_C_Br	-10.3423	-10.6355	0.293212	FALSE	-10.7692	0.133691
	9esn_BR_9042_phe_80_C_Br	-8.78543	-9.18086	0.395432	FALSE	-9.25765	0.076786
	9esq_BR1_8821_phe_213_A_Br	-5.33189	-5.45981	0.12792	FALSE	-5.39266	-0.067153
	9ess_BR_8827_phe_80_A_Br	-3.09626	-2.50249	-0.593772	FALSE	-2.50404	0.0015509
	9esu_BR1_9090_phe_80_A_Br	-8.85764	-8.69368	-0.163962	FALSE	-8.87162	0.177939
	9esy_BR1_8783_phe_109_A_Br	-5.68299	-5.96499	0.282	FALSE	-6.05027	0.0852852
	9et1_I1_9089_phe_80_C_I	-12.3624	-12.5291	0.166687	FALSE	-12.949	0.419942
	9et4_I1_8962_phe_80_A_I	-3.98256	-3.62348	-0.359082	FALSE	-3.70031	0.0768295
	9eta_BR1_9064_phe_80_C_Br	-3.00285	-2.86225	-0.140601	TRUE	-2.96739	0.105145
	9etp_BR4_9050_phe_304_D_Br	-4.67723	-4.33334	-0.343893	TRUE	-4.25784	-0.075491
	9fdx_CL1_2386_phe_190_A_Cl	-1.5787	-1.57727	-0.00142221	FALSE	-1.54224	-0.0350293
	9fdx_CL2_2387_phe_234_A_Cl	-9.51439	-9.39135	-0.123046	FALSE	-9.52039	0.129044
	9fkn_I3_7918_phe_427_A_I	-7.59153	-8.70955	1.11802	FALSE	-9.00431	0.29476
	9fkn_I5_7920_phe_115_A_I	-10.3313	-13.8346	3.50329	FALSE	-13.776	-0.0586875
	9fmr_CL1_33879_phe_949_G_Cl	-3.31512	-2.94093	-0.374187	FALSE	-2.9389	-0.0020299
	9fxl_CL0_21228_phe_565_C_Cl	-11.8494	-12.0184	0.169043	FALSE	-11.8097	-0.2087
	9h8t_CL_65038_phe_295_J_Cl	-6.08996	-6.3991	0.309133	FALSE	-6.33962	-0.0594795
	9h8t_CL_66409_phe_295_j_Cl	-6.0942	-6.40299	0.308792	FALSE	-6.33351	-0.069482
	9ik3_I3_4595_phe_211_A_I	-2.45799	-2.46709	0.00910328	FALSE	-2.72644	0.259349
	9ik3_I5_4597_phe_223_A_I	-3.72383	-3.75857	0.0347365	FALSE	-3.78708	0.0285124
	9ik3_I5_4645_phe_568_A_I	-6.0405	-6.32938	0.288883	FALSE	-6.59011	0.26073
	9ik6_I5_4540_phe_568_A_I	-5.64521	-5.77657	0.131359	FALSE	-6.60316	0.826589
	9ik7_I5_4537_phe_223_A_I	-4.21632	-4.39038	0.174063	FALSE	-4.46046	0.0700777
	9ik7_I5_4585_phe_568_A_I	-5.64534	-5.84172	0.196382	FALSE	-6.21031	0.368594
	9irx_BR2_3509_phe_241_A_Br	-13.3504	-11.7665	-1.58392	FALSE	-12.4984	0.731877
	9j2z_CLE_11256_phe_234_B_Cl	-1.26296	-1.22368	-0.0392779	FALSE	-1.21901	-0.0046737
	9j2z_CLE_11285_phe_234_C_Cl	-3.13374	-3.02714	-0.106597	FALSE	-2.99981	-0.0273314
	9j2z_CLE_11314_phe_234_D_Cl	-1.5177	-1.52872	0.0110156	FALSE	-1.50349	-0.0252325
	9j5w_BR2_3933_phe_364_A_Br	-4.47275	-4.38582	-0.0869353	FALSE	-4.42853	0.0427164
	9jdz_BR1_3322_phe_241_A_Br	-3.1866	-3.8917	0.705099	TRUE	-3.2996	-0.592102
	9jdz_BR1_3322_phe_364_A_Br	-6.27553	-5.86615	-0.409385	TRUE	-5.60359	-0.262554
	9jiq_BRA_1831_phe_33_A_Br	-10.9489	-10.4961	-0.452813	FALSE	-10.6367	0.14064
	9jiq_BRA_1853_phe_33_B_Br	-10.628	-10.1916	-0.436421	FALSE	-10.206	0.01441
	9jir_IAH_1799_phe_33_A_I	-16.4557	-16.2577	-0.197957	FALSE	-16.322	0.06434
	9kas_CL0_3277_phe_243_B_Cl	-1.55739	-1.6729	0.115511	FALSE	-1.72273	0.0498302
	9kas_CL0_3307_phe_243_A_Cl	-1.53905	-1.63552	0.096467	FALSE	-1.69808	0.0625648
	9knf_CLA_1900_phe_435_A_Cl	-6.15417	-6.12737	-0.0268037	FALSE	-5.78627	-0.341093
	9nfm_CL2_8848_phe_1000_A_Cl	-15.0077	-11.9313	-3.07631	FALSE	-12.1164	0.185048
	9o7s_CL_15477_phe_19_E_Cl	-8.7109	-6.94843	-1.76247	FALSE	-6.74105	-0.207384
	9o7s_CL_15509_phe_19_G_Cl	-9.44644	-9.23295	-0.21349	FALSE	-8.88353	-0.34942
	9oa8_CL_15197_phe_19_E_Cl	-10.0675	-9.19034	-0.877192	FALSE	-9.24033	0.049984
	9oa8_CL_15213_phe_19_F_Cl	-9.88652	-8.17506	-1.71145	FALSE	-8.23525	0.060186
	9oa8_CL_15229_phe_19_G_Cl	-9.68229	-7.29149	-2.3908	FALSE	-7.26065	-0.0308457
	9oa8_CL_15245_phe_19_H_Cl	-10.3452	-9.62881	-0.716361	FALSE	-9.91756	0.288747
